# Supplementary material for: Correction: Enteropathogenic Escherichia coli induces Entamoeba histolytica superdiffusion movement on fibronectin by reducing traction forces
Source: PLoS Pathog. 2026 Feb 23;22(2):e1013960. doi: 10.1371/journal.ppat.1013960 (PMC12928568; doi:10.1371/journal.ppat.1013960)
Supplement: S1 File — (ZIP) [file ppat.1013960.s001.zip]

Archive with 33 entries (32 files):
- S1 File/
- S1 File/Fig1B_1.xlsx
- S1 File/Fig1B_2.xlsx
- S1 File/Fig1C.xlsx
- S1 File/Fig1D.xlsx
- S1 File/Fig2.xlsx
- S1 File/Fig3B.xlsx
- S1 File/Fig3C.xlsx
- S1 File/Fig3D.xlsx
- S1 File/Fig3E.xlsx
- S1 File/Fig3H.xlsx
- S1 File/Fig4A_1.xlsx
- S1 File/Fig4A_2.xlsx
- S1 File/Fig4A_3.xlsx
- S1 File/Fig4B.xlsx
- S1 File/Fig4C.xlsx
- S1 File/Fig5A.xlsx
- S1 File/Fig5B.xlsx
- S1 File/Fig5C.xlsx
- S1 File/Fig5D.xlsx
- S1 File/Fig6A.xlsx
- S1 File/Fig6B.xlsx
- S1 File/Fig7B.xlsx
- S1 File/Fig7C.xlsx
- S1 File/FigS2B.xlsx
- S1 File/FigS2C.xlsx
- S1 File/FigS2D.xlsx
- S1 File/FigS2E.xlsx
- S1 File/FigS2F.xlsx
- S1 File/FigS5A.xlsx
- S1 File/FigS5B.xlsx
- S1 File/FigS5C.xlsx
- S1 File/FigS5D.xlsx
