# Supplementary material for: Correction: Enteropathogenic Escherichia coli induces Entamoeba histolytica superdiffusion movement on fibronectin by reducing traction forces
Source: PLoS Pathog. 2026 Feb 23;22(2):e1013960. doi: 10.1371/journal.ppat.1013960 (PMC12928568; doi:10.1371/journal.ppat.1013960)
Supplement: S1 File — (ZIP) [file ppat.1013960.s001.zip › S1 File/Fig1B_1.xlsx]

## Sheet: Sheet2
Time (s)	Traction Force (pN)	group
0	0	with FN
3.37	204.585	with FN
6.74	455.325	with FN
10.11	689.538	with FN
13.48	725.512	with FN
16.85	683.447	with FN
20.22	523.108	with FN
23.59	711.883	with FN
26.96	744.09	with FN
30.33	818.347	with FN
33.7	651.085	with FN
37.07	644.306	with FN
40.44	619.577	with FN
43.81	726.168	with FN
47.18	841.806	with FN
50.55	823.033	with FN
53.92	755.574	with FN
57.29	722.008	with FN
60.66	806.994	with FN
64.03	889.119	with FN
67.4	943.776	with FN
70.77	1109.17	with FN
74.14	1144.57	with FN
77.51	1131.09	with FN
80.88	912.254	with FN
84.25	988.572	with FN
87.62	901.485	with FN
90.99	1613.43	with FN
94.36	2079.65	with FN
97.73	2747.71	with FN
101.1	3088.92	with FN
104.47	6250.06	with FN
107.84	9981.63	with FN
111.21	12681.2	with FN
114.58	10136.1	with FN
117.95	6798.41	with FN
121.32	6330.02	with FN
124.69	6285.25	with FN
128.06	5091.69	with FN
131.43	2642.22	with FN
134.8	1768.21	with FN
138.17	3043.7	with FN
141.54	5174.52	with FN
144.91	7673.78	with FN
148.28	7887.82	with FN
151.65	7379.34	with FN
155.02	7273.68	with FN
158.39	9118.25	with FN
161.76	12370.7	with FN
165.13	14615.6	with FN
168.5	13191.8	with FN
171.87	7886.28	with FN
175.24	4818.22	with FN
178.61	4229.65	with FN
181.98	4512.74	with FN
185.35	4952.31	with FN
188.72	5404.77	with FN
192.09	5461.97	with FN
195.46	3955.02	with FN
198.83	2612.14	with FN
202.2	3413.52	with FN
205.57	3953.5	with FN
208.94	4148.59	with FN
212.31	3392.36	with FN
215.68	4853.71	with FN
219.05	4340.75	with FN
222.42	4150.98	with FN
225.79	2142.98	with FN
229.16	2562.54	with FN
232.53	2177.76	with FN
235.9	1227.1	with FN
239.27	2713.43	with FN
242.64	4065.85	with FN
246.01	6500.04	with FN
249.38	6904.63	with FN
252.75	8318.17	with FN
256.12	7061.46	with FN
259.49	5637.1	with FN
262.86	5869.72	with FN
266.23	6350.81	with FN
269.6	6533.01	with FN
272.97	3356.27	with FN
276.34	1799.17	with FN
279.71	713.169	with FN
283.08	594.93	with FN
286.45	602.495	with FN
289.82	511.892	with FN
293.19	698.273	with FN
296.56	808.449	with FN
299.93	902.965	with FN
303.3	776.529	with FN
306.67	625.759	with FN
310.04	627.142	with FN
313.41	553.928	with FN
316.78	637.201	with FN
320.15	586.317	with FN
323.52	624.658	with FN
326.89	485.616	with FN
330.26	586.65	with FN
333.63	680.441	with FN
337	751.745	with FN
340.37	707.013	with FN
343.74	609.115	with FN
347.11	593.135	with FN
350.48	590.923	with FN
353.85	633.387	with FN
357.22	705.147	with FN
360.59	628.398	with FN
363.96	600.778	with FN
367.33	573.861	with FN
370.7	646.353	with FN
374.07	747.263	with FN
377.44	910.881	with FN
380.81	1023.78	with FN
384.18	878.878	with FN
387.55	754.985	with FN
390.92	538.352	with FN
394.29	645.216	with FN
397.66	769.971	with FN
401.03	927.388	with FN
404.4	1021.8	with FN
407.77	962.773	with FN
411.14	979.308	with FN
414.51	985.978	with FN
417.88	1021.99	with FN
421.25	1104.33	with FN
424.62	1113.34	with FN
427.99	959.246	with FN
431.36	856.694	with FN
434.73	738.519	with FN
438.1	773.009	with FN
441.47	784.2	with FN
444.84	729.548	with FN
448.21	744.865	with FN
451.58	784.182	with FN
454.95	920.899	with FN
458.32	1125.93	with FN
461.69	1052.21	with FN
465.06	979.096	with FN
468.43	844.141	with FN
471.8	911.227	with FN
475.17	911.407	with FN
478.54	876.467	with FN
481.91	804.293	with FN
485.28	819.215	with FN
488.65	867.633	with FN
492.02	916.821	with FN
495.39	1024.13	with FN
498.76	970.724	with FN
502.13	947.224	with FN
505.5	946.22	with FN
508.87	1036.98	with FN
512.24	1042	with FN
515.61	1036.43	with FN
518.98	972.56	with FN
522.35	1106.87	with FN
525.72	1009.03	with FN
529.09	1046.99	with FN
532.46	1122.88	with FN
535.83	1166.11	with FN
539.2	1279.3	with FN
542.57	1186.67	with FN
545.94	1211.29	with FN
549.31	1064.71	with FN
552.68	1110.23	with FN
556.05	1100.92	with FN
559.42	1168.74	with FN
562.79	1121.39	with FN
566.16	1218.31	with FN
569.53	1196.88	with FN
572.9	1206.52	with FN
576.27	1206.03	with FN
579.64	1212.19	with FN
583.01	1150.19	with FN
586.38	1089.93	with FN
589.75	1132.92	with FN
593.12	1298.23	with FN
596.49	1299.1	with FN
599.86	1274.1	with FN
603.23	1162.04	with FN
606.6	1169.82	with FN
609.97	1227.24	with FN
613.34	1241.2	with FN
616.71	1169.86	with FN
620.08	1063.45	with FN
623.45	982.18	with FN
626.82	938.639	with FN
630.19	921.167	with FN
633.56	957.413	with FN
636.93	1013.54	with FN
640.3	1234.17	with FN
643.67	1200.88	with FN
647.04	1409.97	with FN
650.41	1201.37	with FN
653.78	1337.58	with FN
657.15	1282.81	with FN
660.52	1399.42	with FN
663.89	1382.5	with FN
667.26	1297.67	with FN
670.63	1338.47	with FN
674	1281.06	with FN
677.37	1234.67	with FN
680.74	1100.38	with FN
684.11	1116.27	with FN
687.48	1106.69	with FN
690.85	1149.16	with FN
694.22	1155	with FN
697.59	1133.96	with FN
700.96	1264.87	with FN
704.33	1201.74	with FN
707.7	1453.26	with FN
711.07	1366.55	with FN
714.44	1361.41	with FN
717.81	1267.04	with FN
721.18	1224.14	with FN
724.55	1215.72	with FN
727.92	1148.31	with FN
731.29	1211.99	with FN
734.66	1327.15	with FN
738.03	1558.09	with FN
741.4	1623.29	with FN
744.77	1496.73	with FN
748.14	1220.21	with FN
751.51	1216.27	with FN
754.88	1305.91	with FN
758.25	1403.62	with FN
761.62	1293.36	with FN
764.99	1365.68	with FN
768.36	1205.08	with FN
771.73	1213.03	with FN
775.1	1088.71	with FN
778.47	1219.16	with FN
781.84	1136.93	with FN
785.21	1163.21	with FN
788.58	1143.66	with FN
791.95	1300.98	with FN
795.32	1324.86	with FN
798.69	1383.4	with FN
802.06	1292.86	with FN
805.43	1276.25	with FN
808.8	1162.95	with FN
812.17	1107.81	with FN
815.54	1275.74	with FN
818.91	1296.66	with FN
822.28	1287.32	with FN
825.65	1109.07	with FN
829.02	1106.12	with FN
832.39	1147.23	with FN
835.76	1034.52	with FN
839.13	949.862	with FN
0	0	noise
3.37	298.82	noise
6.74	491.52	noise
10.11	434.922	noise
13.48	410.33	noise
16.85	443.353	noise
20.22	446.323	noise
23.59	325.1	noise
26.96	229.87	noise
30.33	373.064	noise
33.7	511.401	noise
37.07	479.827	noise
40.44	354.852	noise
43.81	234.186	noise
47.18	361.297	noise
50.55	371.616	noise
53.92	419.233	noise
57.29	283.787	noise
60.66	341.293	noise
64.03	373.146	noise
67.4	427.727	noise
70.77	466.617	noise
74.14	388.35	noise
77.51	510.443	noise
80.88	436.347	noise
84.25	551.871	noise
87.62	363.34	noise
90.99	313.154	noise
94.36	273.952	noise
97.73	331.657	noise
101.1	442.622	noise
104.47	681.067	noise
107.84	625.781	noise
111.21	535.864	noise
114.58	235.064	noise
117.95	196.438	noise
121.32	205.716	noise
124.69	166.555	noise
128.06	263.232	noise
131.43	337.354	noise
134.8	527.327	noise
138.17	415.311	noise
141.54	341.218	noise
144.91	133.299	noise
148.28	180.171	noise
151.65	219.634	noise
155.02	455.752	noise
158.39	574.688	noise
161.76	513.243	noise
165.13	371.238	noise
168.5	251.244	noise
171.87	274.948	noise
175.24	233.394	noise
178.61	206.857	noise
181.98	143.738	noise
185.35	282.588	noise
188.72	369.01	noise
192.09	517.184	noise
195.46	612.836	noise
198.83	685.412	noise
202.2	612.664	noise
205.57	447.673	noise
208.94	489.424	noise
212.31	582.182	noise
215.68	628.205	noise
219.05	632.26	noise
222.42	555.449	noise
225.79	583.827	noise
229.16	515.767	noise
232.53	412.301	noise
235.9	308.319	noise
239.27	291.926	noise
242.64	528.071	noise
246.01	589.381	noise
249.38	512.005	noise
252.75	312.543	noise
256.12	351.857	noise
259.49	367.569	noise
262.86	409.022	noise
266.23	420.208	noise
269.6	588.658	noise
272.97	611.807	noise
276.34	577.131	noise
279.71	330.241	noise
283.08	371.23	noise
286.45	363.401	noise
289.82	368.435	noise
293.19	390.209	noise
296.56	511.962	noise
299.93	826.482	noise
303.3	874.108	noise
306.67	746.375	noise
310.04	481.276	noise
313.41	381.089	noise
316.78	454.917	noise
320.15	445.322	noise
323.52	546.403	noise
326.89	358.374	noise
330.26	592.46	noise
333.63	516.153	noise
337	697.967	noise
340.37	453.554	noise
343.74	439.153	noise
347.11	414.444	noise
350.48	471.008	noise
353.85	426.448	noise
357.22	400.223	noise
360.59	479.823	noise
363.96	774.152	noise
367.33	787.433	noise
370.7	822.791	noise
374.07	530.088	noise
377.44	442.951	noise
380.81	288.794	noise
384.18	281.41	noise
387.55	463.41	noise
390.92	582.053	noise
394.29	672.266	noise
397.66	494.131	noise
401.03	525.545	noise
404.4	492.35	noise
407.77	543.443	noise
411.14	591.421	noise
414.51	670.5	noise
417.88	699.847	noise
421.25	736.027	noise
424.62	798.42	noise
427.99	789.679	noise
431.36	739.78	noise
434.73	692.054	noise
438.1	758.128	noise
441.47	924.107	noise
444.84	838.715	noise
448.21	624.422	noise
451.58	355.773	noise
454.95	357.766	noise
458.32	458.901	noise
461.69	567.799	noise
465.06	726.651	noise
468.43	593.109	noise
471.8	520.271	noise
475.17	541.317	noise
478.54	837.912	noise
481.91	820.076	noise
485.28	594.358	noise
488.65	429.741	noise
492.02	490.3	noise
495.39	709.249	noise
498.76	689.99	noise
502.13	657.561	noise
505.5	508.492	noise
508.87	469.104	noise
512.24	485.69	noise
515.61	429.465	noise
518.98	676.238	noise
522.35	714.17	noise
525.72	740.862	noise
529.09	694.948	noise
532.46	665.284	noise
535.83	853.307	noise
539.2	729.641	noise
542.57	729.976	noise
545.94	709.538	noise
549.31	827.57	noise
552.68	837.685	noise
556.05	577.181	noise
559.42	407.092	noise
562.79	422.136	noise
566.16	633	noise
569.53	910.574	noise
572.9	1061.51	noise
576.27	1140.04	noise
579.64	1088.76	noise
583.01	1046.6	noise
586.38	1006.62	noise
589.75	1086.12	noise
593.12	838.869	noise
596.49	825.705	noise
599.86	589.492	noise
603.23	565.931	noise
606.6	372.795	noise
609.97	368.062	noise
613.34	643.8	noise
616.71	745.014	noise
620.08	698.547	noise
623.45	548.812	noise
626.82	719.35	noise
630.19	836.397	noise
633.56	899.929	noise
636.93	895.653	noise
640.3	884.742	noise
643.67	826.619	noise
647.04	630.462	noise
650.41	633.227	noise
653.78	587.001	noise
657.15	585.409	noise
660.52	550.452	noise
663.89	638.583	noise
667.26	740.887	noise
670.63	855.018	noise
674	785.254	noise
677.37	643.265	noise
680.74	498.05	noise
684.11	493.542	noise
687.48	646.745	noise
690.85	811.27	noise
694.22	1000.99	noise
697.59	1014.17	noise
700.96	914.527	noise
704.33	824.891	noise
707.7	790.965	noise
711.07	745.518	noise
714.44	708.233	noise
717.81	661.236	noise
721.18	809.541	noise
724.55	779.253	noise
727.92	789.183	noise
731.29	691.648	noise
734.66	631.052	noise
738.03	572.263	noise
741.4	437.983	noise
744.77	389.147	noise
748.14	444.32	noise
751.51	659.204	noise
754.88	897.291	noise
758.25	967.071	noise
761.62	832.672	noise
764.99	692.423	noise
768.36	614.18	noise
771.73	612.042	noise
775.1	848.218	noise
778.47	908.085	noise
781.84	955.464	noise
785.21	733.704	noise
788.58	628.026	noise
791.95	584.521	noise
795.32	568.692	noise
798.69	676.777	noise
802.06	737.025	noise
805.43	750.434	noise
808.8	760.036	noise
812.17	694.078	noise
815.54	748.408	noise
818.91	651.48	noise
822.28	694.991	noise
825.65	617.982	noise
829.02	657.358	noise
832.39	622.119	noise
835.76	644.85	noise
839.13	669.126	noise
