# Supplementary material for: Correction: Enteropathogenic Escherichia coli induces Entamoeba histolytica superdiffusion movement on fibronectin by reducing traction forces
Source: PLoS Pathog. 2026 Feb 23;22(2):e1013960. doi: 10.1371/journal.ppat.1013960 (PMC12928568; doi:10.1371/journal.ppat.1013960)
Supplement: S1 File — (ZIP) [file ppat.1013960.s001.zip › S1 File/Fig1B_2.xlsx]

## Sheet: Sheet3
Time (s)	Traction Force (pN)	group
0	0	without FN
3.37	666.707	without FN
6.74	723.064	without FN
10.11	1002.91	without FN
13.48	894.203	without FN
16.85	919.189	without FN
20.22	964.005	without FN
23.59	1196.57	without FN
26.96	1072.17	without FN
30.33	871.148	without FN
33.7	501.904	without FN
37.07	578.974	without FN
40.44	569.292	without FN
43.81	723.517	without FN
47.18	578.847	without FN
50.55	550.511	without FN
53.92	675.029	without FN
57.29	640.082	without FN
60.66	640.815	without FN
64.03	314.346	without FN
67.4	353.44	without FN
70.77	326.226	without FN
74.14	371.605	without FN
77.51	294.904	without FN
80.88	325.443	without FN
84.25	473.778	without FN
87.62	555.387	without FN
90.99	678.695	without FN
94.36	561.87	without FN
97.73	593.258	without FN
101.1	410.379	without FN
104.47	402.99	without FN
107.84	320.134	without FN
111.21	430.508	without FN
114.58	370.008	without FN
117.95	388.673	without FN
121.32	312.935	without FN
124.69	379.115	without FN
128.06	358.855	without FN
131.43	296.116	without FN
134.8	250.305	without FN
138.17	335.942	without FN
141.54	308.885	without FN
144.91	355.098	without FN
148.28	407.011	without FN
151.65	431.423	without FN
155.02	490.593	without FN
158.39	328.765	without FN
161.76	457.835	without FN
165.13	434.858	without FN
168.5	440.595	without FN
171.87	411.52	without FN
175.24	476.023	without FN
178.61	607.519	without FN
181.98	531.522	without FN
185.35	595.914	without FN
188.72	473.24	without FN
192.09	633.768	without FN
195.46	567.428	without FN
198.83	664.704	without FN
202.2	643.229	without FN
205.57	924.111	without FN
208.94	2059.93	without FN
212.31	2753.54	without FN
215.68	2975.92	without FN
219.05	2050.6	without FN
222.42	1453.09	without FN
225.79	1341.22	without FN
229.16	1840.77	without FN
232.53	1786.34	without FN
235.9	1370.77	without FN
239.27	782.225	without FN
242.64	672.267	without FN
246.01	1172.28	without FN
249.38	1586.22	without FN
252.75	2333.15	without FN
256.12	2396.2	without FN
259.49	2635.47	without FN
262.86	2744.59	without FN
266.23	3803.26	without FN
269.6	4397.15	without FN
272.97	4479.42	without FN
276.34	4734.89	without FN
279.71	6081.98	without FN
283.08	7565.44	without FN
286.45	8069.78	without FN
289.82	6016.33	without FN
293.19	4256.46	without FN
296.56	2045.65	without FN
299.93	2167.53	without FN
303.3	2394.02	without FN
306.67	2964.95	without FN
310.04	3356.92	without FN
313.41	3373.53	without FN
316.78	3422.37	without FN
320.15	3152.03	without FN
323.52	2925.15	without FN
326.89	2586.06	without FN
330.26	2184.98	without FN
333.63	2005.16	without FN
337	2585.35	without FN
340.37	3265.6	without FN
343.74	4347.13	without FN
347.11	6014.81	without FN
350.48	6513.69	without FN
353.85	6222.76	without FN
357.22	4720.13	without FN
360.59	4104.62	without FN
363.96	3895.11	without FN
367.33	2806.83	without FN
370.7	2556.8	without FN
374.07	2304.09	without FN
377.44	3009.9	without FN
380.81	3046.22	without FN
384.18	2722.36	without FN
387.55	2768.86	without FN
390.92	2248.5	without FN
394.29	1678.72	without FN
397.66	834.265	without FN
401.03	552.957	without FN
404.4	986.487	without FN
407.77	1780.57	without FN
411.14	2592.8	without FN
414.51	2591.51	without FN
417.88	2073.03	without FN
421.25	1841.93	without FN
424.62	2047.86	without FN
427.99	2183.58	without FN
431.36	1748.62	without FN
434.73	1315.99	without FN
438.1	1282.08	without FN
441.47	1055.96	without FN
444.84	869.61	without FN
448.21	323.175	without FN
451.58	224.619	without FN
454.95	225.761	without FN
458.32	438.456	without FN
461.69	384.301	without FN
465.06	385.836	without FN
468.43	289.253	without FN
471.8	304.828	without FN
475.17	195.612	without FN
478.54	307.498	without FN
481.91	585.014	without FN
485.28	1040.49	without FN
488.65	1208.13	without FN
492.02	1339.32	without FN
495.39	1144.52	without FN
498.76	980.48	without FN
502.13	901.178	without FN
505.5	841.248	without FN
508.87	1101.8	without FN
512.24	973.166	without FN
515.61	1458.19	without FN
518.98	1348.59	without FN
522.35	1436.8	without FN
525.72	943.898	without FN
529.09	931.395	without FN
532.46	1390.78	without FN
535.83	2381.44	without FN
539.2	2612.93	without FN
542.57	2016.21	without FN
545.94	1286.86	without FN
549.31	1302.21	without FN
552.68	1341.96	without FN
556.05	1779.86	without FN
559.42	2334.94	without FN
562.79	2503	without FN
566.16	2344.93	without FN
569.53	1751.71	without FN
572.9	2097.59	without FN
576.27	1958.29	without FN
579.64	1953.4	without FN
583.01	1534.93	without FN
586.38	1791.28	without FN
589.75	1810.37	without FN
593.12	2590.26	without FN
596.49	2243.04	without FN
599.86	2600	without FN
603.23	2279.63	without FN
606.6	2263.58	without FN
609.97	1842.83	without FN
613.34	1223.24	without FN
616.71	782.562	without FN
620.08	301.488	without FN
623.45	333.347	without FN
626.82	552.268	without FN
630.19	879.511	without FN
633.56	988.519	without FN
636.93	891.986	without FN
640.3	526.912	without FN
643.67	322.062	without FN
647.04	308.055	without FN
650.41	384.406	without FN
653.78	333.781	without FN
657.15	310.123	without FN
660.52	284.221	without FN
663.89	369.434	without FN
667.26	326.709	without FN
670.63	263.113	without FN
674	184.044	without FN
677.37	171.595	without FN
680.74	289.079	without FN
684.11	406.382	without FN
687.48	347.14	without FN
690.85	341.025	without FN
694.22	352.878	without FN
697.59	320.262	without FN
700.96	269.683	without FN
704.33	237.028	without FN
707.7	242.618	without FN
711.07	348.095	without FN
714.44	232.123	without FN
717.81	297.101	without FN
721.18	139.597	without FN
724.55	246.516	without FN
727.92	312.461	without FN
731.29	294.091	without FN
734.66	365.976	without FN
738.03	333.655	without FN
741.4	396.124	without FN
744.77	324.797	without FN
748.14	398.997	without FN
751.51	355.404	without FN
754.88	369.583	without FN
758.25	312.656	without FN
761.62	293.086	without FN
764.99	259.162	without FN
768.36	290.166	without FN
771.73	512.789	without FN
775.1	472.788	without FN
778.47	369.8	without FN
781.84	173.511	without FN
785.21	238.064	without FN
788.58	249.985	without FN
791.95	264.421	without FN
795.32	186.695	without FN
798.69	298.734	without FN
802.06	347.574	without FN
805.43	310.07	without FN
808.8	138.45	without FN
812.17	70.4958	without FN
815.54	199.47	without FN
818.91	247.947	without FN
822.28	240.967	without FN
825.65	225.35	without FN
829.02	262.208	without FN
832.39	251.558	without FN
835.76	299.425	without FN
839.13	529.834	without FN
0	0	noise
3.37	176.952	noise
6.74	301.159	noise
10.11	347.941	noise
13.48	494.659	noise
16.85	454.452	noise
20.22	425.689	noise
23.59	360.986	noise
26.96	333.535	noise
30.33	364.608	noise
33.7	295.271	noise
37.07	337.02	noise
40.44	357.007	noise
43.81	432.645	noise
47.18	353.476	noise
50.55	221.654	noise
53.92	226.936	noise
57.29	234.415	noise
60.66	424.809	noise
64.03	394.052	noise
67.4	465.04	noise
70.77	389.017	noise
74.14	440.609	noise
77.51	483.442	noise
80.88	600.237	noise
84.25	679.405	noise
87.62	576.64	noise
90.99	393.79	noise
94.36	281.698	noise
97.73	297.926	noise
101.1	422.412	noise
104.47	349.496	noise
107.84	366.394	noise
111.21	303.002	noise
114.58	425.615	noise
117.95	532.008	noise
121.32	557.754	noise
124.69	460.887	noise
128.06	530.812	noise
131.43	550.86	noise
134.8	624.877	noise
138.17	551.819	noise
141.54	485.616	noise
144.91	404.181	noise
148.28	298.994	noise
151.65	314.068	noise
155.02	459.888	noise
158.39	441.638	noise
161.76	395.295	noise
165.13	244.794	noise
168.5	323.814	noise
171.87	421.931	noise
175.24	414.325	noise
178.61	345.649	noise
181.98	281.63	noise
185.35	364.974	noise
188.72	375.996	noise
192.09	391.137	noise
195.46	387.828	noise
198.83	335.181	noise
202.2	329.988	noise
205.57	185.365	noise
208.94	346.693	noise
212.31	352.92	noise
215.68	577.362	noise
219.05	403.797	noise
222.42	445.068	noise
225.79	352.391	noise
229.16	463.959	noise
232.53	464.11	noise
235.9	375.038	noise
239.27	366.504	noise
242.64	360.344	noise
246.01	348.691	noise
249.38	388.835	noise
252.75	249.196	noise
256.12	253.298	noise
259.49	206.1	noise
262.86	385.605	noise
266.23	472.276	noise
269.6	385.641	noise
272.97	316.486	noise
276.34	337.391	noise
279.71	386.927	noise
283.08	478.443	noise
286.45	500.349	noise
289.82	528.368	noise
293.19	450.006	noise
296.56	432.697	noise
299.93	308.642	noise
303.3	265.592	noise
306.67	251.899	noise
310.04	328.57	noise
313.41	275.888	noise
316.78	358.085	noise
320.15	524.415	noise
323.52	628.186	noise
326.89	564.428	noise
330.26	463.485	noise
333.63	418.966	noise
337	422.101	noise
340.37	389.459	noise
343.74	494.479	noise
347.11	399.486	noise
350.48	456.215	noise
353.85	331.174	noise
357.22	409.466	noise
360.59	318.076	noise
363.96	444.432	noise
367.33	452.261	noise
370.7	438.99	noise
374.07	355.459	noise
377.44	376.063	noise
380.81	387.276	noise
384.18	353.954	noise
387.55	468.194	noise
390.92	599.973	noise
394.29	628.666	noise
397.66	487.781	noise
401.03	438.794	noise
404.4	503.586	noise
407.77	518.381	noise
411.14	512.144	noise
414.51	435.992	noise
417.88	317.354	noise
421.25	268.845	noise
424.62	256.204	noise
427.99	377.01	noise
431.36	373.891	noise
434.73	586.783	noise
438.1	575.372	noise
441.47	655.047	noise
444.84	482.86	noise
448.21	510.659	noise
451.58	473.649	noise
454.95	402.873	noise
458.32	290.43	noise
461.69	273.813	noise
465.06	376.512	noise
468.43	457.87	noise
471.8	449.913	noise
475.17	423.933	noise
478.54	400.625	noise
481.91	393.83	noise
485.28	371.051	noise
488.65	369.976	noise
492.02	463.719	noise
495.39	497.446	noise
498.76	488.659	noise
502.13	357.778	noise
505.5	346.874	noise
508.87	251.367	noise
512.24	305.16	noise
515.61	287.343	noise
518.98	330.15	noise
522.35	316.332	noise
525.72	322.136	noise
529.09	433.002	noise
532.46	493.359	noise
535.83	394.841	noise
539.2	280.895	noise
542.57	153.631	noise
545.94	241.676	noise
549.31	322.572	noise
552.68	347.018	noise
556.05	390.352	noise
559.42	417.303	noise
562.79	492.021	noise
566.16	428.316	noise
569.53	265.34	noise
572.9	419.589	noise
576.27	430.412	noise
579.64	636.102	noise
583.01	410.382	noise
586.38	488.36	noise
589.75	389.3	noise
593.12	494.379	noise
596.49	434.947	noise
599.86	463.789	noise
603.23	371.632	noise
606.6	297.015	noise
609.97	279.463	noise
613.34	279.347	noise
616.71	292.321	noise
620.08	181.6	noise
623.45	156.636	noise
626.82	290.7	noise
630.19	382.206	noise
633.56	412.11	noise
636.93	446.208	noise
640.3	357.357	noise
643.67	295.793	noise
647.04	131.021	noise
650.41	243.642	noise
653.78	255.845	noise
657.15	206.187	noise
660.52	178.968	noise
663.89	328.306	noise
667.26	362.248	noise
670.63	356.716	noise
674	368.038	noise
677.37	481.157	noise
680.74	445.618	noise
684.11	388.993	noise
687.48	353.769	noise
690.85	478.259	noise
694.22	380.213	noise
697.59	312.153	noise
700.96	189.603	noise
704.33	317.755	noise
707.7	504.969	noise
711.07	620.406	noise
714.44	514.285	noise
717.81	476.902	noise
721.18	411.421	noise
724.55	373.346	noise
727.92	302.524	noise
731.29	309.7	noise
734.66	351.879	noise
738.03	329.514	noise
741.4	382.263	noise
744.77	458.063	noise
748.14	438.303	noise
751.51	470.881	noise
754.88	477.833	noise
758.25	460.061	noise
761.62	329.803	noise
764.99	345.452	noise
768.36	350.563	noise
771.73	299.051	noise
775.1	232.33	noise
778.47	311.847	noise
781.84	424.723	noise
785.21	348.455	noise
788.58	309.989	noise
791.95	229.884	noise
795.32	260.697	noise
798.69	197.464	noise
802.06	157.473	noise
805.43	331.39	noise
808.8	434.296	noise
812.17	605.1	noise
815.54	439.704	noise
818.91	349.768	noise
822.28	277.186	noise
825.65	309.507	noise
829.02	370.002	noise
832.39	392.708	noise
835.76	423.797	noise
839.13	434.063	noise
