# Supplementary material for: Correction: Enteropathogenic Escherichia coli induces Entamoeba histolytica superdiffusion movement on fibronectin by reducing traction forces
Source: PLoS Pathog. 2026 Feb 23;22(2):e1013960. doi: 10.1371/journal.ppat.1013960 (PMC12928568; doi:10.1371/journal.ppat.1013960)
Supplement: S1 File — (ZIP) [file ppat.1013960.s001.zip › S1 File/Fig1C.xlsx]

## Sheet: Sheet1
group	Traction Force (pN)
without FN	16875.2
without FN	18194.4
without FN	13861.6
without FN	13958.7
without FN	9471.65
without FN	4720.03
without FN	5424.88
without FN	3381.01
without FN	3090.6
without FN	3631.77
without FN	4935.94
without FN	4281.19
without FN	7199.29
without FN	4062.33
without FN	4954.98
without FN	8234.25
without FN	8510.55
without FN	9225.04
without FN	7023.08
without FN	6737.14
without FN	20866.9
without FN	22588
without FN	21685.1
without FN	19482.8
without FN	7655.51
without FN	9447.19
without FN	7340.18
without FN	17417.2
without FN	15323.1
without FN	14286.6
without FN	10546.2
without FN	12430.3
without FN	11692.1
without FN	11998.1
without FN	12534
without FN	3325.43
without FN	8069.8
without FN	3941.9
without FN	5541.9
without FN	8146.43
without FN	5191.23
without FN	10526.5
without FN	14096.9
without FN	13163.6
without FN	6103.53
with FN	7372.61
with FN	18180.9
with FN	7106.07
with FN	8194.63
with FN	9207.34
with FN	28770.5
with FN	20738.6
with FN	16647.9
with FN	21114.6
with FN	14613.6
with FN	13855.4
with FN	11897.3
with FN	12883.3
with FN	15378.6
with FN	13265.1
with FN	6737.63
with FN	7306.14
with FN	13770.2
with FN	10885.6
with FN	12055.9
with FN	22797.2
with FN	10521.8
with FN	10106.4
with FN	10616.5
with FN	25594.6
with FN	20428.9
with FN	30974.2
with FN	8952.77
with FN	28078.4
with FN	12253.4
with FN	9598.13
with FN	6477.79
with FN	12938.4
with FN	14615.6
with FN	11284
with FN	16336
with FN	15021.5
with FN	10498.6
with FN	10627.7
with FN	16026.2
with FN	23106.1
with FN	11787.7
with FN	21022.2
with FN	15068.1
