# Supplementary material for: Correction: Enteropathogenic Escherichia coli induces Entamoeba histolytica superdiffusion movement on fibronectin by reducing traction forces
Source: PLoS Pathog. 2026 Feb 23;22(2):e1013960. doi: 10.1371/journal.ppat.1013960 (PMC12928568; doi:10.1371/journal.ppat.1013960)
Supplement: S1 File — (ZIP) [file ppat.1013960.s001.zip › S1 File/Fig1D.xlsx]

## Sheet: Sheet1
group	Traction Force (pN)
DMSO	14695.1
DMSO	16858.5
DMSO	18351.9
DMSO	14881.5
DMSO	22452.7
DMSO	9301.12
DMSO	9665.24
DMSO	5654.03
DMSO	7370.68
DMSO	11544
DMSO	8529.09
DMSO	7032.66
DMSO	6270.56
DMSO	5129.04
DMSO	5128.8
DMSO	8798.02
DMSO	9537.21
DMSO	7761.62
DMSO	4409.29
DMSO	6933.21
DMSO	12019.9
DMSO	10011.4
DMSO	4648.26
DMSO	7792.35
DMSO	9826.81
DMSO	12415.1
DMSO	15866.1
DMSO	11881.4
DMSO	22565.9
DMSO	13600.7
DMSO	11815.9
DMSO	10038.5
DMSO	9861.66
DMSO	11656.6
DMSO	15802.8
DMSO	21113.6
DMSO	14698.6
DMSO	20687.9
DMSO	36664.6
DMSO	13256.7
DMSO	11043.2
DMSO	10489.3
DMSO	9875.58
DMSO	10522.6
DMSO	15504.9
E64d	4571.35
E64d	3736.46
E64d	5276.26
E64d	3651.18
E64d	2899.19
E64d	6201.24
E64d	6250.38
E64d	4996.08
E64d	4561.74
E64d	5446.3
E64d	3439.29
E64d	3296.94
E64d	4231.1
E64d	5170.24
E64d	3763.49
E64d	2851.31
E64d	3381.48
E64d	3501.05
E64d	3027.88
E64d	2931.32
E64d	4327.63
E64d	4866.47
E64d	4495.06
E64d	3817.71
E64d	3981.67
E64d	3217.68
E64d	5063.66
E64d	4168.82
E64d	3853.21
E64d	2548.22
E64d	10081.7
E64d	10964.7
E64d	12032.4
E64d	6046.36
E64d	14545.9
E64d	9701.85
E64d	6857.2
E64d	4630.35
E64d	4869.08
E64d	3186.49
E64d	7957.08
E64d	6198.02
E64d	14389.1
E64d	10490.1
E64d	8867.52
MNZ	8546.42
MNZ	8737.29
MNZ	16250.2
MNZ	16147.8
MNZ	5339.53
MNZ	3780.67
MNZ	5376.14
MNZ	3122.1
MNZ	5295.85
MNZ	7500.2
MNZ	9040.87
MNZ	12716.6
MNZ	14513.2
MNZ	6010.34
MNZ	8394.8
MNZ	4869.85
MNZ	9860.76
MNZ	13905.5
MNZ	7769.62
MNZ	14251.3
MNZ	9878.3
MNZ	8314.26
MNZ	8225.82
MNZ	9103.96
MNZ	11986.8
MNZ	5447.79
MNZ	7074.42
MNZ	7368.14
MNZ	8324.09
MNZ	5939.07
MNZ	18222.6
MNZ	18101.1
MNZ	10118
MNZ	26061.9
MNZ	4276.64
MNZ	15072.2
MNZ	12415.4
MNZ	21383.3
MNZ	10213.7
MNZ	4362.41
MNZ	3582.45
MNZ	3047.73
MNZ	2446.29
MNZ	2842.76
MNZ	4018.34
CytD	8532.97
CytD	18073.5
CytD	7476.89
CytD	8853.94
CytD	15886.4
CytD	13876.3
CytD	11919.8
CytD	10297.8
CytD	12018.6
CytD	13062.6
CytD	11073.9
CytD	26122.2
CytD	5277.94
CytD	5157.28
CytD	7958.2
CytD	5815.32
CytD	7714.29
CytD	9315.97
CytD	14428.3
CytD	5550.92
CytD	7342.51
CytD	6589.02
CytD	9156.56
CytD	13235.7
CytD	9437.83
CytD	7695.63
CytD	9470.03
CytD	6213.42
CytD	4811.82
CytD	6288.69
CytD	6782.68
CytD	5312.69
CytD	6738.53
CytD	11895.2
CytD	12609.8
CytD	7911.01
CytD	18718.7
CytD	9085.14
CytD	6863.96
CytD	9007.61
CytD	10817.7
CytD	9144.32
CytD	11815.7
CytD	7831.87
CytD	8292.56
