# Supplementary material for: Correction: Enteropathogenic Escherichia coli induces Entamoeba histolytica superdiffusion movement on fibronectin by reducing traction forces
Source: PLoS Pathog. 2026 Feb 23;22(2):e1013960. doi: 10.1371/journal.ppat.1013960 (PMC12928568; doi:10.1371/journal.ppat.1013960)
Supplement: S1 File — (ZIP) [file ppat.1013960.s001.zip › S1 File/Fig2.xlsx]

## Sheet: monolayer
group	Monolayer Destruction (%)
WT	29.8667
WT	28
WT	44.7611
WT	41.7799
WT	51.2495
WT	42.306
WT	30.5556
WT + O55	55.7333
WT + O55	81.6
WT + O55	79.4827
WT + O55	84.7435
WT + O55	80.1841
WT + O55	78.3333
WT + O55	71.9445
WT + O55	95.9524
WT + O55	79.7619
WT + O55	95.3571
WT + K12	44.8
WT + K12	28
WT + K12	84.7435
WT + K12	63.7001
WT + K12	85.445
WT + K12	53.8889
WT + K12	45.2778
WT + dead O55	38.8095
WT + dead O55	32.0238
WT + dead O55	38.9286
WT + dead O55	27.9762
WT + dead O55	14.6429
WT + dead O55	29.6429
WT + dead O55	46.9048
O55 only	9.64286
O55 only	4.16667
O55 only	3.69048
O55 only	-2.61905
O55 only	-6.42857
O55 only	-5
O55 only	-0.595238
