# Supplementary material for: Correction: Enteropathogenic Escherichia coli induces Entamoeba histolytica superdiffusion movement on fibronectin by reducing traction forces
Source: PLoS Pathog. 2026 Feb 23;22(2):e1013960. doi: 10.1371/journal.ppat.1013960 (PMC12928568; doi:10.1371/journal.ppat.1013960)
Supplement: S1 File — (ZIP) [file ppat.1013960.s001.zip › S1 File/Fig3B.xlsx]

## Sheet: Sheet1
group	Directionality Ratio
WT	0.325219
WT	0.396406
WT	0.215191
WT	0.668235
WT	0.215422
WT	0.196973
WT	0.634911
WT	0.350539
WT	0.164877
WT	0.632499
WT	0.308361
WT	0.90366
WT	0.372666
WT	0.0553071
WT	0.0923033
WT	0.0920539
WT	0.111439
WT	0.0904235
WT	0.5828
WT	0.142256
WT	0.114036
WT	0.211837
WT	0.123897
WT	0.133083
WT	0.119198
WT	0.161292
WT	0.334933
WT	0.108478
WT	0.0791251
WT	0.0760428
WT	0.15032
WT + O55	0.69946
WT + O55	0.768515
WT + O55	0.650379
WT + O55	0.612144
WT + O55	0.822068
WT + O55	0.777227
WT + O55	0.410787
WT + O55	0.891285
WT + O55	0.743049
WT + O55	0.79528
WT + O55	0.836322
WT + O55	0.625441
WT + O55	0.864564
WT + O55	0.890802
WT + O55	0.752905
WT + O55	0.826815
WT + O55	0.473578
WT + O55	0.845823
WT + O55	0.758572
WT + O55	0.945119
WT + O55	0.886055
WT + O55	0.82159
WT + O55	0.873751
WT + O55	0.942544
WT + O55	0.907775
WT + O55	0.851456
WT + O55	0.803836
WT + O55	0.84922
WT + O55	0.702226
WT + O55	0.693116
WT + O55	0.876459
WT + O55	0.872362
WT + O55	0.873342
WT + O55	0.775647
WT + O55	0.793929
WT + O55	0.804289
WT + O55	0.963748
WT + O55	0.9461
WT + O55	0.906931
WT + O55	0.672383
WT + O55	0.86968
WT + O55	0.169176
WT + O55	0.48929
WT + O55	0.645387
WT + O55	0.564268
WT + O55	0.435904
WT + O55	0.588935
WT + O55	0.793876
WT + O55	0.673591
WT + O55	0.846722
WT + O55	0.8766
WT + O55	0.856961
WT + O55	0.804302
WT + O55	0.516274
WT + O55	0.5068
WT + O55	0.769197
WT + O55	0.671903
WT + O55	0.858886
WT + O55	0.617029
WT + O55	0.721729
WT + O55	0.381594
WT + O55	0.960069
WT + O55	0.949607
WT + O55	0.822851
WT + O55	0.876666
WT + O55	0.925882
WT + O55	0.815861
WT + O55	0.677819
WT + O55	0.0184996
WT + O55	0.734297
WT + O55	0.721819
WT + O55	0.90884
WT + O55	0.876283
WT + O55	0.811222
WT + O55	0.938419
WT + O55	0.905293
WT + O55	0.958552
WT + O55	0.627708
WT + O55	0.864298
WT + O55	0.899728
WT + O55	0.837032
WT + O55	0.928931
WT + O55	0.881467
WT + O55	0.91382
WT + O55	0.933217
WT + O55	0.864804
WT + O55	0.929323
WT + O55	0.863291
WT + O55	0.944658
WT + O55	0.843456
WT + O55	0.869584
WT + O55	0.938042
WT + O55	0.857876
WT + O55	0.916679
WT + O55	0.893481
WT + O55	0.874139
WT + O55	0.923768
WT + O55	0.818254
WT + O55	0.953177
WT + O55	0.793695
WT + O55	0.86775
WT + O55	0.877519
WT + O55	0.819424
WT + O55	0.884508
WT + O55	0.730737
WT + O55	0.919792
WT + O55	0.919172
WT + O55	0.935375
WT + O55	0.760055
WT + O55	0.834043
WT + O55	0.676349
WT + O55	0.593883
WT + O55	0.907443
WT + O55	0.879103
WT + O55	0.761078
WT + O55	0.672451
WT + O55	0.283102
WT + O55	0.598391
WT + O55	0.810986
WT + O55	0.423273
WT + O55	0.755396
WT + O55	0.890128
WT + O55	0.674295
WT + O55	0.975253
WT + O55	0.911172
WT + O55	0.63713
WT + O55	0.815427
WT + O55	0.851883
WT + O55	0.947883
WT + O55	0.884508
WT + O55	0.699834
WT + O55	0.761217
WT + O55	0.735364
WT + O55	0.724974
WT + O55	0.149265
WT + O55	0.950386
WT + O55	0.784207
WT + O55	0.933419
WT + O55	0.299118
WT + O55	0.625008
WT + O55	0.695212
WT + K12	0.232151
WT + K12	0.084629
WT + K12	0.22522
WT + K12	0.790518
WT + K12	0.347989
WT + K12	0.593929
WT + K12	0.358017
WT + K12	0.674745
WT + K12	0.913159
WT + K12	0.374913
WT + K12	0.527328
WT + K12	0.57209
WT + K12	0.0868943
WT + K12	0.374031
WT + K12	0.0499275
WT + K12	0.178847
WT + K12	0.114024
WT + K12	0.433095
WT + K12	0.0854862
WT + K12	0.723447
WT + K12	0.411333
WT + K12	0.455851
WT + K12	0.484993
WT + K12	0.177751
WT + K12	0.821393
WT + K12	0.80696
WT + K12	0.726593
WT + K12	0.815151
WT + K12	0.884391
WT + K12	0.847226
WT + K12	0.778704
WT + K12	0.756801
WT + K12	0.36335
WT + K12	0.396385
WT + K12	0.0601708
WT + K12	0.345412
WT + K12	0.72054
WT + K12	0.89334
WT + K12	0.955124
WT + K12	0.938523
WT + K12	0.936554
WT	0.570969
WT	0.322556
WT	0.310342
WT	0.206179
WT	0.413306
WT	0.386976
WT	0.287879
WT	0.0291072
WT	0.199791
WT	0.0241824
WT	0.0652098
WT	0.488186
WT	0.073929
WT	0.0783727
WT	0.0452876
WT	0.395378
WT	0.189891
WT	0.0342746
WT	0.264878
WT	0.213002
WT	0.0545865
WT	0.0497287
WT	0.199799
WT	0.297087
WT	0.338094
WT	0.155613
WT	0.24487
WT	0.0884065
WT	0.299927
WT	0.0889768
WT	0.370004
WT	0.0731569
WT	0.079036
WT	0.302267
WT	0.0523861
WT	0.0434422
WT	0.178686
WT	0.179149
WT	0.0396955
WT	0.0850785
WT	0.0780425
WT	0.246067
WT	0.0814687
WT	0.355827
WT	0.0797689
WT	0.0649827
WT	0.155319
WT	0.109231
WT	0.18662
WT	0.0197261
WT	0.309394
WT + dead O55	0.184884
WT + dead O55	0.195698
WT + dead O55	0.0440484
WT + dead O55	0.0413368
WT + dead O55	0.317897
WT + dead O55	0.132007
WT + dead O55	0.0960896
WT + dead O55	0.0551206
WT + dead O55	0.524173
WT + dead O55	0.80562
WT + dead O55	0.103659
WT + dead O55	0.380353
WT + dead O55	0.0317672
WT + dead O55	0.0799459
WT + dead O55	0.0967076
WT + dead O55	0.480878
WT + dead O55	0.278739
WT + dead O55	0.288986
WT + dead O55	0.346811
WT + dead O55	0.727959
WT + dead O55	0.134594
WT + dead O55	0.254801
WT + dead O55	0.172843
WT + dead O55	0.370808
WT + dead O55	0.273417
WT + dead O55	0.269151
WT + dead O55	0.212089
WT + dead O55	0.209063
WT + dead O55	0.183601
WT + dead O55	0.394832
WT + dead O55	0.0968726
WT + dead O55	0.0582759
WT + dead O55	0.132315
WT + dead O55	0.0554736
WT + dead O55	0.074324
WT + dead O55	0.177254
WT + dead O55	0.304571
WT + dead O55	0.492529
WT + dead O55	0.309744
WT + dead O55	0.408501
WT + dead O55	0.0918392
WT + dead O55	0.0801177
WT + dead O55	0.135866
WT + dead O55	0.0905539
WT + dead O55	0.623475
WT + dead O55	0.170496
WT + dead O55	0.0128364
WT + dead O55	0.175003
WT + dead O55	0.196053
WT + dead O55	0.166862
WT + dead O55	0.0662048
WT + dead O55	0.211814
WT + dead O55	0.561104
WT + dead O55	0.660815
WT + dead O55	0.160885
WT + dead O55	0.342602
WT + dead O55	0.0712386
WT + dead O55	0.427299
WT + dead O55	0.176287
WT + dead O55	0.34463
WT + dead O55	0.363725
WT + dead O55	0.432723
WT + dead O55	0.365707
WT + dead O55	0.676565
WT + dead O55	0.0149841
WT + dead O55	0.107666
WT + dead O55	0.0214095
WT + dead O55	0.187865
WT + dead O55	0.00547692
WT + dead O55	0.242181
WT + dead O55	0.0332968
WT + dead O55	0.116608
WT + dead O55	0.0566003
WT + dead O55	0.186326
WT + dead O55	0.149065
WT + dead O55	0.615051
WT + dead O55	0.2692
WT + dead O55	0.090664
WT + dead O55	0.0831425
WT + fibroblast	0.670579
WT + fibroblast	0.436046
WT + fibroblast	0.168647
WT + fibroblast	0.494099
WT + fibroblast	0.0222701
WT + fibroblast	0.310758
WT + fibroblast	0.241858
WT + fibroblast	0.73548
WT + fibroblast	0.312552
WT + fibroblast	0.147142
WT + fibroblast	0.16672
WT + fibroblast	0.0460812
WT + fibroblast	0.0194568
WT + fibroblast	0.201258
WT + fibroblast	0.3497
WT + fibroblast	0.166983
WT + fibroblast	0.0171887
WT + fibroblast	0.110603
WT + fibroblast	0.163519
WT + fibroblast	0.230494
WT + fibroblast	0.43935
WT + fibroblast	0.770807
WT + fibroblast	0.141676
WT + fibroblast	0.101298
WT + fibroblast	0.146093
WT + fibroblast	0.290614
WT + fibroblast	0.0610985
WT + fibroblast	0.0429007
WT + fibroblast	0.149955
WT + fibroblast	0.0903215
WT + fibroblast	0.343457
WT + fibroblast	0.350918
WT + fibroblast	0.651282
WT + fibroblast	0.0249761
WT + fibroblast	0.0383994
WT + fibroblast	0.143682
WT + fibroblast	0.469648
