# Supplementary material for: Correction: Enteropathogenic Escherichia coli induces Entamoeba histolytica superdiffusion movement on fibronectin by reducing traction forces
Source: PLoS Pathog. 2026 Feb 23;22(2):e1013960. doi: 10.1371/journal.ppat.1013960 (PMC12928568; doi:10.1371/journal.ppat.1013960)
Supplement: S1 File — (ZIP) [file ppat.1013960.s001.zip › S1 File/Fig3C.xlsx]

## Sheet: bac (2)
group	Average speed (µm/s)
WT	0.0322943
WT + O55	0.337307
WT + K12	0.0322352
WT + K12	0.0406177
WT + K12	0.062464
WT + K12	0.192127
WT + K12	0.0906139
WT + K12	0.0821504
WT + K12	0.0306762
WT + K12	0.109272
WT + K12	0.17592
WT + K12	0.0442493
WT + K12	0.125085
WT + K12	0.143761
WT + K12	0.0241211
WT + K12	0.0524232
WT + K12	0.0290098
WT + K12	0.0969795
WT + K12	0.0215586
WT + K12	0.165804
WT + K12	0.039861
WT + K12	0.0903793
WT + K12	0.033579
WT + K12	0.118633
WT + K12	0.0377085
WT + K12	0.0240735
WT + K12	0.183118
WT + K12	0.421969
WT + K12	0.124673
WT + K12	0.124306
WT + K12	0.196323
WT + K12	0.252306
WT + K12	0.170254
WT + K12	0.13642
WT + K12	0.0869604
WT + K12	0.0818326
WT + K12	0.216921
WT + K12	0.115198
WT + K12	0.800902
WT + K12	0.742576
WT + K12	0.750248
WT + K12	0.506061
WT + K12	0.650767
WT + dead O55	0.0246942
WT + fibroblast	0.115614
WT + fibroblast	0.181353
WT + fibroblast	0.013678
WT + fibroblast	0.0755359
WT + fibroblast	0.0106262
WT + fibroblast	0.0411991
WT + fibroblast	0.0265402
WT + fibroblast	0.0811544
WT + fibroblast	0.0201782
WT + fibroblast	0.0374936
WT + fibroblast	0.0235765
WT + fibroblast	0.01841
WT + fibroblast	0.13068
WT + fibroblast	0.0709509
WT + fibroblast	0.085391
WT + fibroblast	0.0387711
WT + fibroblast	0.0104069
WT + fibroblast	0.0166078
WT + fibroblast	0.059708
WT + fibroblast	0.0446224
WT + fibroblast	0.127897
WT + fibroblast	0.110844
WT + fibroblast	0.0452586
WT + fibroblast	0.0421193
WT + fibroblast	0.0351176
WT + fibroblast	0.045909
WT + fibroblast	0.0201054
WT + fibroblast	0.144676
WT + fibroblast	0.0352123
WT + fibroblast	0.0239547
WT + fibroblast	0.0223299
WT + fibroblast	0.0295483
WT + fibroblast	0.0637279
WT + fibroblast	0.076688
WT + fibroblast	0.0842608
WT + fibroblast	0.152854
WT + fibroblast	0.249909
WT + O55	0.128888
WT + O55	0.345683
WT + O55	0.144708
WT + O55	0.151618
WT + O55	0.320289
WT + O55	0.503181
WT + O55	0.447491
WT + O55	0.146666
WT + O55	0.134392
WT + O55	0.154123
WT + O55	0.0988223
WT + O55	0.355131
WT + O55	0.367252
WT + O55	0.377102
WT + O55	0.376502
WT + O55	0.364425
WT + O55	0.211699
WT + O55	0.219047
WT + O55	0.39242
WT + O55	0.40227
WT + O55	0.280405
WT + O55	0.304967
WT + O55	0.297231
WT + O55	0.288483
WT + O55	0.237138
WT + O55	0.205789
WT + O55	0.292747
WT + O55	0.192848
WT + O55	0.139712
WT + O55	0.244705
WT + O55	0.267179
WT + O55	0.203328
WT + O55	0.18739
WT + O55	0.200771
WT + O55	0.434046
WT + O55	0.511765
WT + O55	0.448132
WT + O55	0.308358
WT + O55	0.156532
WT + O55	0.232783
WT + O55	0.0449779
WT + O55	0.21129
WT + O55	0.245271
WT + O55	0.231868
WT + O55	0.0720905
WT + O55	0.591792
WT + O55	0.222359
WT + O55	0.463588
WT + O55	0.220308
WT + O55	0.687917
WT + O55	0.450971
WT + O55	0.458584
WT + O55	0.115367
WT + O55	0.116259
WT + O55	0.191129
WT + O55	0.407953
WT + O55	0.347121
WT + O55	0.158733
WT + O55	0.153862
WT + O55	0.0828071
WT + O55	0.490604
WT + O55	0.601383
WT + O55	0.293974
WT + O55	0.247821
WT + O55	0.48357
WT + O55	0.399357
WT + O55	0.148369
WT + O55	0.406086
WT + O55	0.254526
WT + O55	0.271029
WT + O55	0.270911
WT + O55	0.578695
WT + O55	0.291096
WT + O55	0.281582
WT + O55	0.815587
WT + O55	0.808282
WT + O55	0.593404
WT + O55	0.244933
WT + O55	0.240127
WT + O55	0.297551
WT + O55	0.297591
WT + O55	0.36299
WT + O55	0.321983
WT + O55	0.331052
WT + O55	0.417913
WT + O55	0.424201
WT + O55	0.262495
WT + O55	0.358677
WT + O55	0.41734
WT + O55	0.381873
WT + O55	0.858889
WT + O55	0.164682
WT + O55	0.577587
WT + O55	0.375374
WT + O55	0.422939
WT + O55	0.921358
WT + O55	0.712175
WT + O55	0.50614
WT + O55	0.933926
WT + O55	0.355511
WT + O55	0.555521
WT + O55	0.207566
WT + O55	0.604328
WT + O55	0.26869
WT + O55	0.326536
WT + O55	0.305438
WT + O55	0.604462
WT + O55	0.777459
WT + O55	0.439824
WT + O55	0.324396
WT + O55	0.248927
WT + O55	0.663137
WT + O55	0.271835
WT + O55	0.11928
WT + O55	0.232742
WT + O55	0.112617
WT + O55	0.0864717
WT + O55	0.129104
WT + O55	0.136813
WT + O55	0.11987
WT + O55	0.146562
WT + O55	0.228314
WT + O55	0.788951
WT + O55	0.1785
WT + O55	0.292996
WT + O55	0.414882
WT + O55	0.375417
WT + O55	0.404368
WT + O55	0.374165
WT + O55	0.183522
WT + O55	0.17038
WT + O55	0.137706
WT + O55	0.153619
WT + O55	0.105107
WT + O55	0.471506
WT + O55	0.135853
WT + O55	0.270578
WT + O55	0.934801
WT + O55	1.04181
WT + O55	0.22775
WT	0.0943277
WT	0.0414689
WT	0.0550189
WT	0.119766
WT	0.0322203
WT	0.0588478
WT	0.0509644
WT	0.0108295
WT	0.0868148
WT	0.0737552
WT	0.0638798
WT	0.0572478
WT	0.0351246
WT	0.0307118
WT	0.00926794
WT	0.0367268
WT	0.0227578
WT	0.054269
WT	0.0621611
WT	0.0463655
WT	0.0453875
WT	0.0192049
WT	0.0387617
WT	0.0480177
WT	0.0905082
WT	0.0416267
WT	0.0591538
WT	0.0119324
WT	0.0545824
WT	0.0311344
WT	0.0705664
WT	0.0368944
WT	0.0291509
WT	0.0469497
WT	0.0378413
WT	0.0182951
WT	0.0474194
WT	0.0297576
WT	0.0531314
WT	0.0258909
WT	0.0385138
WT	0.246424
WT	0.0585394
WT	0.190099
WT	0.0382154
WT	0.0835235
WT	0.047584
WT	0.0633193
WT	0.0497065
WT	0.131362
WT	0.030964
WT + dead O55	0.0432954
WT + dead O55	0.0245632
WT + dead O55	0.0716768
WT + dead O55	0.0658681
WT + dead O55	0.0785436
WT + dead O55	0.0639562
WT + dead O55	0.129337
WT + dead O55	0.128424
WT + dead O55	0.110419
WT + dead O55	0.0576948
WT + dead O55	0.111332
WT + dead O55	0.0186486
WT + dead O55	0.00780859
WT + dead O55	0.0197076
WT + dead O55	0.0537268
WT + dead O55	0.0177928
WT + dead O55	0.229616
WT + dead O55	0.136946
WT + dead O55	0.07231
WT + dead O55	0.0463091
WT + dead O55	0.0311945
WT + dead O55	0.0922047
WT + dead O55	0.104257
WT + dead O55	0.0492533
WT + dead O55	0.118881
WT + dead O55	0.0917053
WT + dead O55	0.125525
WT + dead O55	0.0134181
WT + dead O55	0.0434613
WT + dead O55	0.106674
WT + dead O55	0.0722858
WT + dead O55	0.0254265
WT + dead O55	0.0096606
WT + dead O55	0.0286398
WT + dead O55	0.117765
WT + dead O55	0.100066
WT + dead O55	0.0516002
WT + dead O55	0.102979
WT + dead O55	0.0671941
WT + dead O55	0.0264196
WT + dead O55	0.0465787
WT + dead O55	0.0322231
WT + dead O55	0.0440692
WT + dead O55	0.0906732
WT + dead O55	0.0422775
WT + dead O55	0.0496492
WT + dead O55	0.0800271
WT + dead O55	0.0468969
WT + dead O55	0.0745027
WT + dead O55	0.0462393
WT + dead O55	0.0153221
WT + dead O55	0.0718917
WT + dead O55	0.0358567
WT + dead O55	0.147094
WT + dead O55	0.141089
WT + dead O55	0.0189095
WT + dead O55	0.0532957
WT + dead O55	0.0287822
WT + dead O55	0.060712
WT + dead O55	0.0606924
WT + dead O55	0.0709182
WT + dead O55	0.0816353
WT + dead O55	0.134864
WT + dead O55	0.0283479
WT + dead O55	0.0437806
WT + dead O55	0.0112307
WT + dead O55	0.0218746
WT + dead O55	0.00511815
WT + dead O55	0.0435085
WT + dead O55	0.00877031
WT + dead O55	0.036115
WT + dead O55	0.0597148
WT + dead O55	0.102189
WT + dead O55	0.0307233
WT + dead O55	0.105293
WT + dead O55	0.064662
WT + dead O55	0.0388589
WT + dead O55	0.0478971
WT	0.218795
WT	0.222307
WT	0.105496
WT	0.0838151
WT	0.0421818
WT	0.0865927
WT	0.131168
WT	0.134352
WT	0.0787906
WT	0.149255
WT	0.0416633
WT	0.174854
WT	0.110591
WT	0.0316927
WT	0.0667692
WT	0.0384066
WT	0.0242777
WT	0.0473857
WT	0.0537037
WT	0.0904624
WT	0.0499836
WT	0.0914605
WT	0.0146115
WT	0.011035
WT	0.0548938
WT	0.0239576
WT	0.0590506
WT	0.0458341
WT	0.0208762
WT	0.0299494
