# Supplementary material for: Correction: Enteropathogenic Escherichia coli induces Entamoeba histolytica superdiffusion movement on fibronectin by reducing traction forces
Source: PLoS Pathog. 2026 Feb 23;22(2):e1013960. doi: 10.1371/journal.ppat.1013960 (PMC12928568; doi:10.1371/journal.ppat.1013960)
Supplement: S1 File — (ZIP) [file ppat.1013960.s001.zip › S1 File/Fig3D.xlsx]

## Sheet: bac
group	Maximum Euclidean Displacement Speed (µm/s)
WT	0.0145629
WT + O55	0.253838
WT + K12	0.0257027
WT + K12	0.0161335
WT + K12	0.0386377
WT + K12	0.174403
WT + K12	0.114451
WT + K12	0.0698662
WT + K12	0.0264162
WT + K12	0.105099
WT + K12	0.173864
WT + K12	0.0353307
WT + K12	0.0847419
WT + K12	0.0978745
WT + K12	0.0117327
WT + K12	0.0429952
WT + K12	0.0157397
WT + K12	0.0453598
WT + K12	0.00720698
WT + K12	0.0920925
WT + K12	0.0414994
WT + K12	0.0790355
WT + K12	0.0360564
WT + K12	0.0760448
WT + K12	0.0376243
WT + K12	0.0159504
WT + K12	0.167721
WT + K12	0.367634
WT + K12	0.120706
WT + K12	0.116126
WT + K12	0.196267
WT + K12	0.240261
WT + K12	0.141942
WT + K12	0.120105
WT + K12	0.0787367
WT + K12	0.0727019
WT + K12	0.0754377
WT + K12	0.0926465
WT + K12	0.611505
WT + K12	0.688654
WT + K12	0.723889
WT + K12	0.480945
WT + K12	0.635679
WT + dead O55	0.00987201
WT + fibroblast	0.115058
WT + fibroblast	0.0934406
WT + fibroblast	0.0100022
WT + fibroblast	0.0661008
WT + fibroblast	0.00989279
WT + fibroblast	0.0322158
WT + fibroblast	0.0172249
WT + fibroblast	0.0806403
WT + fibroblast	0.0169179
WT + fibroblast	0.0292991
WT + fibroblast	0.0166487
WT + fibroblast	0.0100689
WT + fibroblast	0.0941377
WT + fibroblast	0.0232021
WT + fibroblast	0.0703245
WT + fibroblast	0.0320813
WT + fibroblast	0.0350052
WT + fibroblast	0.00677549
WT + fibroblast	0.0384564
WT + fibroblast	0.0279404
WT + fibroblast	0.0989275
WT + fibroblast	0.0948513
WT + fibroblast	0.0219796
WT + fibroblast	0.0191895
WT + fibroblast	0.0292785
WT + fibroblast	0.0260356
WT + fibroblast	0.03314
WT + fibroblast	0.103767
WT + fibroblast	0.0170199
WT + fibroblast	0.0182957
WT + fibroblast	0.0157404
WT + fibroblast	0.0173712
WT + fibroblast	0.0583091
WT + fibroblast	0.06579
WT + fibroblast	0.0443399
WT + fibroblast	0.0712788
WT + fibroblast	0.218413
WT + O55	0.121151
WT + O55	0.246783
WT + O55	0.111838
WT + O55	0.148779
WT + O55	0.263376
WT + O55	0.216436
WT + O55	0.411588
WT + O55	0.124522
WT + O55	0.130963
WT + O55	0.14936
WT + O55	0.0873463
WT + O55	0.324221
WT + O55	0.339889
WT + O55	0.29689
WT + O55	0.329062
WT + O55	0.229839
WT + O55	0.203213
WT + O55	0.202965
WT + O55	0.384976
WT + O55	0.371632
WT + O55	0.26017
WT + O55	0.29132
WT + O55	0.295885
WT + O55	0.279202
WT + O55	0.234399
WT + O55	0.210225
WT + O55	0.270218
WT + O55	0.173199
WT + O55	0.121556
WT + O55	0.24174
WT + O55	0.260311
WT + O55	0.200327
WT + O55	0.18022
WT + O55	0.194322
WT + O55	0.378026
WT + O55	0.506007
WT + O55	0.434707
WT + O55	0.295316
WT + O55	0.133602
WT + O55	0.222111
WT + O55	0.0331505
WT + O55	0.132046
WT + O55	0.185612
WT + O55	0.151408
WT + O55	0.0775853
WT + O55	0.355356
WT + O55	0.209742
WT + O55	0.347308
WT + O55	0.213141
WT + O55	0.611447
WT + O55	0.404282
WT + O55	0.394045
WT + O55	0.0973319
WT + O55	0.101779
WT + O55	0.163242
WT + O55	0.289765
WT + O55	0.331224
WT + O55	0.137076
WT + O55	0.144303
WT + O55	0.0679646
WT + O55	0.481521
WT + O55	0.577646
WT + O55	0.267984
WT + O55	0.241282
WT + O55	0.463915
WT + O55	0.344312
WT + O55	0.134553
WT + O55	0.242958
WT + O55	0.207306
WT + O55	0.226416
WT + O55	0.25698
WT + O55	0.516959
WT + O55	0.243191
WT + O55	0.268976
WT + O55	0.759621
WT + O55	0.798019
WT + O55	0.407143
WT + O55	0.230093
WT + O55	0.233888
WT + O55	0.282568
WT + O55	0.28839
WT + O55	0.356352
WT + O55	0.317975
WT + O55	0.319103
WT + O55	0.379522
WT + O55	0.407295
WT + O55	0.25071
WT + O55	0.347734
WT + O55	0.421993
WT + O55	0.354398
WT + O55	0.838992
WT + O55	0.161862
WT + O55	0.538073
WT + O55	0.361131
WT + O55	0.403783
WT + O55	0.863867
WT + O55	0.620781
WT + O55	0.493033
WT + O55	0.810374
WT + O55	0.337264
WT + O55	0.495952
WT + O55	0.2031
WT + O55	0.576719
WT + O55	0.226676
WT + O55	0.309438
WT + O55	0.287964
WT + O55	0.590504
WT + O55	0.646018
WT + O55	0.419558
WT + O55	0.267534
WT + O55	0.216858
WT + O55	0.622661
WT + O55	0.266095
WT + O55	0.132859
WT + O55	0.202625
WT + O55	0.0523131
WT + O55	0.075704
WT + O55	0.124087
WT + O55	0.0786093
WT + O55	0.114215
WT + O55	0.141032
WT + O55	0.176349
WT + O55	0.773868
WT + O55	0.179916
WT + O55	0.209941
WT + O55	0.366475
WT + O55	0.343798
WT + O55	0.395552
WT + O55	0.366619
WT + O55	0.151073
WT + O55	0.162945
WT + O55	0.134182
WT + O55	0.145959
WT + O55	0.0688523
WT + O55	0.459486
WT + O55	0.132494
WT + O55	0.26503
WT + O55	0.611176
WT + O55	0.666956
WT + O55	0.17917
WT	0.0792091
WT	0.0340305
WT	0.0360184
WT	0.11305
WT	0.0323946
WT	0.0565726
WT	0.0312121
WT	0.00817298
WT	0.0333197
WT	0.0332932
WT	0.0561991
WT	0.0509436
WT	0.00968543
WT	0.0179953
WT	0.00727794
WT	0.0213865
WT	0.0201751
WT	0.0253175
WT	0.0348649
WT	0.0526882
WT	0.0193566
WT	0.00776206
WT	0.0237309
WT	0.0303236
WT	0.0566848
WT	0.0438504
WT	0.0308122
WT	0.00552405
WT	0.0553393
WT	0.0359827
WT	0.0471881
WT	0.0200231
WT	0.0227987
WT	0.0398732
WT	0.0234197
WT	0.00812214
WT	0.0276531
WT	0.0172251
WT	0.0515108
WT	0.017875
WT	0.0205353
WT	0.0952128
WT	0.0241746
WT	0.150433
WT	0.0165825
WT	0.0453882
WT	0.0263824
WT	0.0355967
WT	0.0338123
WT	0.187285
WT	0.0191229
WT + dead O55	0.0317151
WT + dead O55	0.0149083
WT + dead O55	0.0374363
WT + dead O55	0.0518648
WT + dead O55	0.0441247
WT + dead O55	0.0303667
WT + dead O55	0.0411176
WT + dead O55	0.12221
WT + dead O55	0.107221
WT + dead O55	0.027982
WT + dead O55	0.0716273
WT + dead O55	0.0420951
WT + dead O55	0.00609084
WT + dead O55	0.00908774
WT + dead O55	0.0523579
WT + dead O55	0.0104717
WT + dead O55	0.10208
WT + dead O55	0.0851851
WT + dead O55	0.0623892
WT + dead O55	0.0260652
WT + dead O55	0.0150862
WT + dead O55	0.0440449
WT + dead O55	0.0574129
WT + dead O55	0.0473113
WT + dead O55	0.07913
WT + dead O55	0.0571531
WT + dead O55	0.0546938
WT + dead O55	0.00934375
WT + dead O55	0.0422663
WT + dead O55	0.0476185
WT + dead O55	0.076851
WT + dead O55	0.0168332
WT + dead O55	0.0037424
WT + dead O55	0.014292
WT + dead O55	0.0415967
WT + dead O55	0.0747983
WT + dead O55	0.0449006
WT + dead O55	0.0941201
WT + dead O55	0.0463419
WT + dead O55	0.0133308
WT + dead O55	0.0457694
WT + dead O55	0.0131705
WT + dead O55	0.013209
WT + dead O55	0.0792651
WT + dead O55	0.0259489
WT + dead O55	0.0159974
WT + dead O55	0.0811736
WT + dead O55	0.0184567
WT + dead O55	0.074659
WT + dead O55	0.0214202
WT + dead O55	0.0112594
WT + dead O55	0.0599501
WT + dead O55	0.0347584
WT + dead O55	0.127283
WT + dead O55	0.108308
WT + dead O55	0.00711981
WT + dead O55	0.0429135
WT + dead O55	0.0223048
WT + dead O55	0.0430447
WT + dead O55	0.0429767
WT + dead O55	0.0544776
WT + dead O55	0.0604114
WT + dead O55	0.129703
WT + dead O55	0.00727364
WT + dead O55	0.0156338
WT + dead O55	0.0233158
WT + dead O55	0.0135713
WT + dead O55	0.00162022
WT + dead O55	0.0394363
WT + dead O55	0.0217514
WT + dead O55	0.0121205
WT + dead O55	0.0717298
WT + dead O55	0.099069
WT + dead O55	0.0151066
WT + dead O55	0.0898104
WT + dead O55	0.0379841
WT + dead O55	0.0108242
WT + dead O55	0.0333452
WT	0.210798
WT	0.103682
WT	0.0602091
WT	0.0756526
WT	0.0368902
WT	0.0446623
WT	0.118116
WT	0.0696612
WT	0.0452791
WT	0.13066
WT	0.033732
WT	0.171217
WT	0.0798636
WT	0.0710314
WT	0.0431185
WT	0.0157718
WT	0.00916893
WT	0.0224866
WT	0.0478415
WT	0.0330795
WT	0.0160148
WT	0.0524207
WT	0.00907554
WT	0.00922207
WT	0.0630429
WT	0.01259
WT	0.0498446
WT	0.0268085
WT	0.00748265
WT	0.0148535
