# Supplementary material for: Correction: Enteropathogenic Escherichia coli induces Entamoeba histolytica superdiffusion movement on fibronectin by reducing traction forces
Source: PLoS Pathog. 2026 Feb 23;22(2):e1013960. doi: 10.1371/journal.ppat.1013960 (PMC12928568; doi:10.1371/journal.ppat.1013960)
Supplement: S1 File — (ZIP) [file ppat.1013960.s001.zip › S1 File/Fig3E.xlsx]

## Sheet: bac
group	Normalized Area Coverage Rate
WT	0.00228637
WT + O55	0.0187773
WT + K12	0.00313328
WT + K12	0.00314231
WT + K12	0.00472158
WT + K12	0.0133372
WT + K12	0.00731286
WT + K12	0.00857966
WT + K12	0.00355123
WT + K12	0.0113875
WT + K12	0.0154919
WT + K12	0.00312588
WT + K12	0.00817414
WT + K12	0.00907603
WT + K12	0.00161902
WT + K12	0.00403956
WT + K12	0.00208821
WT + K12	0.00509216
WT + K12	0.00163465
WT + K12	0.00929996
WT + K12	0.00261337
WT + K12	0.00732119
WT + K12	0.00313834
WT + K12	0.00745399
WT + K12	0.00337455
WT + K12	0.00233766
WT + K12	0.0135272
WT + K12	0.0209083
WT + K12	0.0084213
WT + K12	0.00801957
WT + K12	0.0125188
WT + K12	0.0187745
WT + K12	0.00981283
WT + K12	0.00722503
WT + K12	0.00673648
WT + K12	0.00723653
WT + K12	0.0113438
WT + K12	0.0105126
WT + K12	0.0430455
WT + K12	0.035822
WT + K12	0.0373608
WT + K12	0.0322786
WT + K12	0.0264246
WT + dead O55	0.00269592
WT + fibroblast	0.00928524
WT + fibroblast	0.0115375
WT + fibroblast	0.00223444
WT + fibroblast	0.00657162
WT + fibroblast	0.00212003
WT + fibroblast	0.0039167
WT + fibroblast	0.00293397
WT + fibroblast	0.00657122
WT + fibroblast	0.00195619
WT + fibroblast	0.00329408
WT + fibroblast	0.0027085
WT + fibroblast	0.00206361
WT + fibroblast	0.00675717
WT + fibroblast	0.00609723
WT + fibroblast	0.00475234
WT + fibroblast	0.0032724
WT + fibroblast	0.00142
WT + fibroblast	0.00155764
WT + fibroblast	0.00386358
WT + fibroblast	0.00297585
WT + fibroblast	0.00841527
WT + fibroblast	0.0108849
WT + fibroblast	0.00288706
WT + fibroblast	0.00282073
WT + fibroblast	0.00350696
WT + fibroblast	0.00399093
WT + fibroblast	0.00280233
WT + fibroblast	0.00837781
WT + fibroblast	0.0030276
WT + fibroblast	0.00235367
WT + fibroblast	0.00254925
WT + fibroblast	0.00260549
WT + fibroblast	0.00562336
WT + fibroblast	0.00396061
WT + fibroblast	0.00662921
WT + fibroblast	0.00905019
WT + fibroblast	0.016873
WT + O55	0.00882538
WT + O55	0.0211767
WT + O55	0.0121942
WT + O55	0.0148911
WT + O55	0.0183059
WT + O55	0.0239177
WT + O55	0.027287
WT + O55	0.0105983
WT + O55	0.00756923
WT + O55	0.00900979
WT + O55	0.00635564
WT + O55	0.0201363
WT + O55	0.0212442
WT + O55	0.0244248
WT + O55	0.0252127
WT + O55	0.0190142
WT + O55	0.0123387
WT + O55	0.0136444
WT + O55	0.0270042
WT + O55	0.0271041
WT + O55	0.0189374
WT + O55	0.0151267
WT + O55	0.0175745
WT + O55	0.0248145
WT + O55	0.0136878
WT + O55	0.014457
WT + O55	0.0201102
WT + O55	0.0111444
WT + O55	0.0114118
WT + O55	0.0145335
WT + O55	0.0168343
WT + O55	0.0148654
WT + O55	0.0109508
WT + O55	0.0125099
WT + O55	0.0215333
WT + O55	0.0303717
WT + O55	0.0264841
WT + O55	0.0238225
WT + O55	0.0102064
WT + O55	0.0146076
WT + O55	0.00453763
WT + O55	0.0128293
WT + O55	0.0138642
WT + O55	0.0145791
WT + O55	0.0048951
WT + O55	0.0265607
WT + O55	0.0181763
WT + O55	0.0247719
WT + O55	0.015214
WT + O55	0.0300686
WT + O55	0.0237182
WT + O55	0.0274485
WT + O55	0.00882385
WT + O55	0.00988289
WT + O55	0.0145905
WT + O55	0.021375
WT + O55	0.0218613
WT + O55	0.00849138
WT + O55	0.0113934
WT + O55	0.00695186
WT + O55	0.0297341
WT + O55	0.0292161
WT + O55	0.0203822
WT + O55	0.0171258
WT + O55	0.0277317
WT + O55	0.0228426
WT + O55	0.011097
WT + O55	0.0205996
WT + O55	0.0131315
WT + O55	0.0160696
WT + O55	0.0256249
WT + O55	0.0325496
WT + O55	0.0142429
WT + O55	0.0153528
WT + O55	0.0391978
WT + O55	0.0396565
WT + O55	0.0314519
WT + O55	0.0126517
WT + O55	0.0130021
WT + O55	0.0200123
WT + O55	0.0176024
WT + O55	0.0187533
WT + O55	0.0201819
WT + O55	0.0200284
WT + O55	0.0216593
WT + O55	0.0231697
WT + O55	0.0149471
WT + O55	0.0184059
WT + O55	0.0290978
WT + O55	0.0228161
WT + O55	0.0398214
WT + O55	0.0106263
WT + O55	0.028486
WT + O55	0.0215293
WT + O55	0.0228843
WT + O55	0.0392127
WT + O55	0.0337033
WT + O55	0.032955
WT + O55	0.0387363
WT + O55	0.0211998
WT + O55	0.0342772
WT + O55	0.0121914
WT + O55	0.0389574
WT + O55	0.01968
WT + O55	0.0153763
WT + O55	0.0161925
WT + O55	0.0351665
WT + O55	0.0432235
WT + O55	0.0220645
WT + O55	0.0166313
WT + O55	0.0165466
WT + O55	0.0348086
WT + O55	0.0153895
WT + O55	0.00832182
WT + O55	0.0126238
WT + O55	0.00865841
WT + O55	0.00927865
WT + O55	0.00948138
WT + O55	0.0117827
WT + O55	0.00945157
WT + O55	0.00978562
WT + O55	0.0142499
WT + O55	0.0355542
WT + O55	0.0136612
WT + O55	0.0164299
WT + O55	0.026267
WT + O55	0.0190725
WT + O55	0.0203503
WT + O55	0.0210652
WT + O55	0.0108109
WT + O55	0.0111865
WT + O55	0.0111687
WT + O55	0.0133005
WT + O55	0.00789149
WT + O55	0.022825
WT + O55	0.0113128
WT + O55	0.0168255
WT + O55	0.0423299
WT + O55	0.0466288
WT + O55	0.0158378
WT	0.00712333
WT	0.00337808
WT	0.00457531
WT	0.00752366
WT	0.00352605
WT	0.00414666
WT	0.00478376
WT	0.00180437
WT	0.00594713
WT	0.0052494
WT	0.00315183
WT	0.00396284
WT	0.00238377
WT	0.0019784
WT	0.00125916
WT	0.00296474
WT	0.00205247
WT	0.00272794
WT	0.0054242
WT	0.00258794
WT	0.00291241
WT	0.00180276
WT	0.00310599
WT	0.00413384
WT	0.00612535
WT	0.00382044
WT	0.00549055
WT	0.00222147
WT	0.00603081
WT	0.00343726
WT	0.00435328
WT	0.00307455
WT	0.00244469
WT	0.00391287
WT	0.00263737
WT	0.0017439
WT	0.00326366
WT	0.00261224
WT	0.00343276
WT	0.00221213
WT	0.00294237
WT	0.011425
WT	0.00398147
WT	0.0125703
WT	0.00252203
WT	0.00447625
WT	0.00381799
WT	0.00393764
WT	0.00348376
WT	0.00533266
WT	0.00314497
WT + dead O55	0.00400955
WT + dead O55	0.00270448
WT + dead O55	0.00550757
WT + dead O55	0.0053413
WT + dead O55	0.0077614
WT + dead O55	0.00598726
WT + dead O55	0.00860624
WT + dead O55	0.0108219
WT + dead O55	0.00749602
WT + dead O55	0.00357345
WT + dead O55	0.00979584
WT + dead O55	0.0022966
WT + dead O55	0.00192398
WT + dead O55	0.00229194
WT + dead O55	0.00455386
WT + dead O55	0.00245508
WT + dead O55	0.0148297
WT + dead O55	0.0124224
WT + dead O55	0.00610203
WT + dead O55	0.00460473
WT + dead O55	0.00329906
WT + dead O55	0.00567237
WT + dead O55	0.00943704
WT + dead O55	0.00424996
WT + dead O55	0.00690111
WT + dead O55	0.00579169
WT + dead O55	0.00768773
WT + dead O55	0.00143821
WT + dead O55	0.0032292
WT + dead O55	0.00565723
WT + dead O55	0.00563202
WT + dead O55	0.00285013
WT + dead O55	0.00122311
WT + dead O55	0.00297265
WT + dead O55	0.00773099
WT + dead O55	0.00815445
WT + dead O55	0.00436632
WT + dead O55	0.0067093
WT + dead O55	0.00437297
WT + dead O55	0.00296521
WT + dead O55	0.00343896
WT + dead O55	0.00421406
WT + dead O55	0.00424926
WT + dead O55	0.00708874
WT + dead O55	0.00387187
WT + dead O55	0.00340673
WT + dead O55	0.00567014
WT + dead O55	0.00363496
WT + dead O55	0.00562695
WT + dead O55	0.00389006
WT + dead O55	0.002575
WT + dead O55	0.00430781
WT + dead O55	0.00373768
WT + dead O55	0.0164804
WT + dead O55	0.00946258
WT + dead O55	0.00272972
WT + dead O55	0.00435398
WT + dead O55	0.00279699
WT + dead O55	0.00414306
WT + dead O55	0.00734812
WT + dead O55	0.00553199
WT + dead O55	0.00513742
WT + dead O55	0.00760382
WT + dead O55	0.00220685
WT + dead O55	0.00267053
WT + dead O55	0.00186012
WT + dead O55	0.00237561
WT + dead O55	0.00148709
WT + dead O55	0.00354216
WT + dead O55	0.00170851
WT + dead O55	0.0025556
WT + dead O55	0.0042141
WT + dead O55	0.00629811
WT + dead O55	0.00306114
WT + dead O55	0.00795673
WT + dead O55	0.00529608
WT + dead O55	0.00280781
WT + dead O55	0.00433652
WT	0.0110075
WT	0.0120007
WT	0.00662547
WT	0.00637979
WT	0.00337483
WT	0.00469781
WT	0.00713203
WT	0.00806547
WT	0.00391063
WT	0.00761962
WT	0.00357163
WT	0.0113211
WT	0.00727519
WT	0.00214663
WT	0.00356923
WT	0.002581
WT	0.00160412
WT	0.00264012
WT	0.00479118
WT	0.00667784
WT	0.00252545
WT	0.00631224
WT	0.00144074
WT	0.00155588
WT	0.0033356
WT	0.00239229
WT	0.00457877
WT	0.00329963
WT	0.00156566
WT	0.00208633
