# Supplementary material for: Correction: Enteropathogenic Escherichia coli induces Entamoeba histolytica superdiffusion movement on fibronectin by reducing traction forces
Source: PLoS Pathog. 2026 Feb 23;22(2):e1013960. doi: 10.1371/journal.ppat.1013960 (PMC12928568; doi:10.1371/journal.ppat.1013960)
Supplement: S1 File — (ZIP) [file ppat.1013960.s001.zip › S1 File/Fig3H.xlsx]

## Sheet: bac
group	Slope α
WT	1.28028
WT + O55	1.86839
WT + K12	1.78699
WT + dead O55	1.14207
WT + fibroblast	1.85865
WT	1.8075
WT	1.52603
WT	1.761
WT	1.09145
WT	1.45726
WT	1.68944
WT	1.29949
WT	1.28938
WT	1.42081
WT	1.69757
WT	1.4263
WT	1.92247
WT	1.76012
WT	1.18094
WT	0.77714
WT	0.71689
WT	0.70519
WT	1.20602
WT	1.22505
WT	0.867217
WT	1.22931
WT	1.31849
WT	0.885737
WT	1.13075
WT	0.678609
WT	1.05692
WT	1.14049
WT	1.54156
WT	1.29981
WT	1.10461
WT + fibroblast	0.479498
WT + fibroblast	1.62644
WT + fibroblast	1.31505
WT + fibroblast	1.73233
WT + fibroblast	1.56903
WT + fibroblast	1.24693
WT + fibroblast	1.34145
WT + fibroblast	1.06166
WT + fibroblast	0.936058
WT + fibroblast	1.45404
WT + fibroblast	1.38127
WT + fibroblast	1.25903
WT + fibroblast	0.982252
WT + fibroblast	1.61271
WT + fibroblast	0.287972
WT + fibroblast	0.734018
WT + fibroblast	1.15614
WT + fibroblast	1.23254
WT + fibroblast	0.698768
WT + fibroblast	1.59395
WT + fibroblast	1.91215
WT + fibroblast	1.06454
WT + fibroblast	0.829997
WT + fibroblast	0.38586
WT + fibroblast	0.950536
WT + fibroblast	0.737388
WT + fibroblast	1.39567
WT + fibroblast	1.86556
WT + fibroblast	1.14453
WT + fibroblast	1.41511
WT + fibroblast	1.54743
WT + fibroblast	1.16093
WT + fibroblast	0.648234
WT + fibroblast	1.16039
WT + fibroblast	1.04477
WT + fibroblast	1.54552
WT	1.81165
WT	1.57214
WT	1.33071
WT	1.4121
WT	0.860636
WT	1.69392
WT	1.23213
WT	1.12384
WT	1.68175
WT	1.12529
WT	1.51527
WT	1.64662
WT	1.45098
WT	0.549904
WT	1.01404
WT	1.09034
WT	1.40513
WT	1.08574
WT	1.69187
WT	1.0689
WT	0.767854
WT	0.508222
WT	1.43162
WT	1.16694
WT	1.15053
WT	0.602125
WT	0.387029
WT	1.20647
WT	0.877984
WT	1.46012
WT	0.93245
WT	1.56419
WT	0.756627
WT	1.39156
WT	1.19645
WT	1.04286
WT	0.811815
WT	0.491774
WT	1.07567
WT	1.23008
WT	1.03719
WT	1.17111
WT	1.67704
WT	0.932281
WT	1.02165
WT	0.756729
WT	0.669548
WT	0.783458
WT	1.32634
WT	1.37976
WT	0.976105
WT + dead O55	1.07568
WT + dead O55	0.828846
WT + dead O55	1.44505
WT + dead O55	0.882267
WT + dead O55	1.1543
WT + dead O55	0.423149
WT + dead O55	0.827606
WT + dead O55	1.5513
WT + dead O55	1.88484
WT + dead O55	0.936109
WT + dead O55	1.41459
WT + dead O55	0.335621
WT + dead O55	1.39044
WT + dead O55	1.35376
WT + dead O55	1.56549
WT + dead O55	0.81301
WT + dead O55	1.33893
WT + dead O55	0.602407
WT + dead O55	1.4507
WT + dead O55	1.27375
WT + dead O55	0.850361
WT + dead O55	1.26319
WT + dead O55	1.87435
WT + dead O55	0.870087
WT + dead O55	1.30949
WT + dead O55	1.28788
WT + dead O55	1.17367
WT + dead O55	1.56401
WT + dead O55	1.10099
WT + dead O55	1.34538
WT + dead O55	1.13726
WT + dead O55	0.363067
WT + dead O55	0.55081
WT + dead O55	1.24377
WT + dead O55	1.22331
WT + dead O55	1.05973
WT + dead O55	1.091
WT + dead O55	1.40193
WT + dead O55	0.97927
WT + dead O55	1.39828
WT + dead O55	1.60051
WT + dead O55	1.10245
WT + dead O55	0.593174
WT + dead O55	1.74177
WT + dead O55	1.3695
WT + dead O55	1.35645
WT + dead O55	0.409806
WT + dead O55	1.73635
WT + dead O55	1.23423
WT + dead O55	0.961661
WT + dead O55	0.900401
WT + dead O55	0.910144
WT + dead O55	1.87143
WT + dead O55	1.40429
WT + dead O55	1.53359
WT + dead O55	1.57099
WT + dead O55	1.30971
WT + dead O55	0.711912
WT + dead O55	1.526
WT + dead O55	1.28314
WT + dead O55	1.43366
WT + dead O55	0.298672
WT + dead O55	1.76575
WT + dead O55	1.44179
WT + dead O55	1.09118
WT + dead O55	1.4204
WT + dead O55	0.528756
WT + dead O55	0.560684
WT + dead O55	1.27435
WT + dead O55	0.293896
WT + dead O55	0.269312
WT + dead O55	1.17311
WT + dead O55	0.899172
WT + dead O55	0.613832
WT + dead O55	1.40672
WT + dead O55	1.76215
WT + dead O55	0.825639
WT + dead O55	1.0642
WT + K12	1.48067
WT + K12	0.564389
WT + K12	1.58708
WT + K12	1.29488
WT + K12	1.24012
WT + K12	1.30138
WT + K12	1.58908
WT + K12	1.91399
WT + K12	0.979079
WT + K12	0.791563
WT + K12	1.63222
WT + K12	1.87011
WT + K12	1.70769
WT + K12	1.15829
WT + K12	1.43845
WT + K12	0.898713
WT + K12	1.68183
WT + K12	1.57302
WT + K12	1.71679
WT + K12	1.73305
WT + K12	1.77704
WT + K12	1.08382
WT + K12	1.87629
WT + K12	1.79373
WT + K12	1.94475
WT + K12	1.86088
WT + K12	1.77338
WT + K12	1.94628
WT + K12	1.7437
WT + K12	1.80187
WT + K12	1.8679
WT + K12	1.60555
WT + K12	1.45104
WT + K12	1.29685
WT + K12	1.24179
WT + K12	1.85296
WT + K12	1.94763
WT + K12	1.90289
WT + K12	1.92669
WT + K12	1.94157
WT + O55	1.89908
WT + O55	1.7193
WT + O55	1.79312
WT + O55	1.64612
WT + O55	1.37978
WT + O55	1.64149
WT + O55	1.63861
WT + O55	1.92222
WT + O55	1.63126
WT + O55	1.84597
WT + O55	1.83801
WT + O55	1.85023
WT + O55	1.94412
WT + O55	1.92811
WT + O55	1.93926
WT + O55	1.90652
WT + O55	1.86388
WT + O55	1.90521
WT + O55	1.8978
WT + O55	1.84468
WT + O55	1.88898
WT + O55	1.93515
WT + O55	1.37618
WT + O55	1.93278
WT + O55	1.82448
WT + O55	1.85274
WT + O55	1.81291
WT + O55	1.86079
WT + O55	1.88393
WT + O55	1.82772
WT + O55	1.87209
WT + O55	1.44014
WT + O55	1.82209
WT + O55	1.82627
WT + O55	1.91674
WT + O55	1.77569
WT + O55	1.89663
WT + O55	1.86765
WT + O55	1.71254
WT + O55	1.84522
WT + O55	1.792
WT + O55	1.88372
WT + O55	1.94232
WT + O55	1.9215
WT + O55	1.84271
WT + O55	1.9875
WT + O55	1.88869
WT + O55	1.89791
WT + O55	1.84323
WT + O55	1.87005
WT + O55	1.84239
WT + O55	1.88743
WT + O55	1.83507
WT + O55	1.80134
WT + O55	1.85002
WT + O55	1.82338
WT + O55	1.81842
WT + O55	1.94729
WT + O55	1.97315
WT + O55	1.9468
WT + O55	1.89373
WT + O55	1.85799
WT + O55	1.87149
WT + O55	1.98561
WT + O55	1.87797
WT + O55	1.95437
WT + O55	1.76589
WT + O55	1.89102
WT + O55	1.54872
WT + O55	1.7834
WT + O55	1.68776
WT + O55	1.75292
WT + O55	1.55314
WT + O55	1.90905
WT + O55	1.8359
WT + O55	1.85243
WT + O55	1.95409
WT + O55	1.94314
WT + O55	1.86029
WT + O55	1.94183
WT + O55	1.94932
WT + O55	1.75039
WT + O55	1.62332
WT + O55	1.89046
WT + O55	1.87869
WT + O55	1.88879
WT + O55	1.84139
WT + O55	1.9017
WT + O55	1.72834
WT + O55	1.93074
WT + O55	1.88382
WT + O55	1.90484
WT + O55	1.92483
WT + O55	1.91799
WT + O55	1.85704
WT + O55	1.93186
WT + O55	1.73721
WT + O55	1.85358
WT + O55	1.82346
WT + O55	1.97213
WT + O55	1.91755
WT + O55	1.85146
WT + O55	1.94399
WT + O55	1.93294
WT + O55	1.93842
WT + O55	1.93621
WT + O55	1.86743
WT + O55	1.91223
WT + O55	1.93177
WT + O55	1.85086
WT + O55	1.82688
WT + O55	1.90852
WT + O55	1.94724
WT + O55	1.93561
WT + O55	1.90581
WT + O55	1.85221
WT + O55	1.93827
WT + O55	1.89363
WT + O55	1.93268
WT + O55	1.82342
WT + O55	1.91801
WT + O55	1.83479
WT + O55	1.86487
WT + O55	1.9416
WT + O55	1.86623
WT + O55	1.9588
WT + O55	1.89599
WT + O55	1.93886
WT + O55	1.96736
WT + O55	1.96214
WT + O55	1.9539
WT + O55	1.82756
WT + O55	1.84663
WT + O55	1.89128
WT + O55	1.88732
WT + O55	1.90811
WT + O55	1.86577
WT + O55	1.80109
WT + O55	1.71339
WT + O55	1.67488
