# Supplementary material for: Correction: Enteropathogenic Escherichia coli induces Entamoeba histolytica superdiffusion movement on fibronectin by reducing traction forces
Source: PLoS Pathog. 2026 Feb 23;22(2):e1013960. doi: 10.1371/journal.ppat.1013960 (PMC12928568; doi:10.1371/journal.ppat.1013960)
Supplement: S1 File — (ZIP) [file ppat.1013960.s001.zip › S1 File/Fig4A_1.xlsx]

## Sheet: Sheet2
Time (s)	Traction Force (pN)	group
0	0	WT
3.37	146.325	WT
6.74	216.038	WT
10.11	477.104	WT
13.48	310.605	WT
16.85	350.635	WT
20.22	488.615	WT
23.59	453.318	WT
26.96	738.731	WT
30.33	542.411	WT
33.7	1025.91	WT
37.07	688.542	WT
40.44	602.494	WT
43.81	712.585	WT
47.18	682.252	WT
50.55	708.949	WT
53.92	742.293	WT
57.29	825.586	WT
60.66	771.638	WT
64.03	1532.69	WT
67.4	1522.03	WT
70.77	902.448	WT
74.14	726.355	WT
77.51	730.7	WT
80.88	877.339	WT
84.25	990.533	WT
87.62	3038.84	WT
90.99	5481.81	WT
94.36	7623.37	WT
97.73	10425.4	WT
101.1	12366.7	WT
104.47	18180.9	WT
107.84	4354.5	WT
111.21	2822.06	WT
114.58	1058.5	WT
117.95	620.906	WT
121.32	1410.43	WT
124.69	2616.24	WT
128.06	545.649	WT
131.43	1253.81	WT
134.8	462.531	WT
138.17	1660.78	WT
141.54	3933.76	WT
144.91	1080.4	WT
148.28	2294.24	WT
151.65	3133.87	WT
155.02	2867.43	WT
158.39	2460.14	WT
161.76	1888.64	WT
165.13	2678.87	WT
168.5	2163.03	WT
171.87	1419.49	WT
175.24	4082.95	WT
178.61	1843.07	WT
181.98	1538.7	WT
185.35	3492.29	WT
188.72	659.415	WT
192.09	3307.87	WT
195.46	1871.39	WT
198.83	1372.82	WT
202.2	2030.21	WT
205.57	2403.3	WT
208.94	975.954	WT
212.31	3547.68	WT
215.68	1593.55	WT
219.05	1988.04	WT
222.42	1652.75	WT
225.79	1839.21	WT
229.16	246.928	WT
232.53	765.457	WT
235.9	589.563	WT
239.27	797.2	WT
242.64	163.456	WT
246.01	773.106	WT
249.38	358.478	WT
252.75	891.12	WT
256.12	680.546	WT
259.49	589.949	WT
262.86	1057.45	WT
266.23	683.592	WT
269.6	825.873	WT
272.97	651.276	WT
276.34	619.964	WT
279.71	712.12	WT
283.08	560.727	WT
286.45	637.045	WT
289.82	780.732	WT
293.19	937.662	WT
296.56	1129.81	WT
299.93	1094.82	WT
303.3	1051.35	WT
306.67	898.071	WT
310.04	764.553	WT
313.41	958.321	WT
316.78	1226.04	WT
320.15	851.578	WT
323.52	1123.09	WT
326.89	969.111	WT
330.26	834.602	WT
333.63	1269.5	WT
337	1209.15	WT
340.37	995.115	WT
343.74	761.243	WT
347.11	778.228	WT
350.48	588.601	WT
353.85	967.079	WT
357.22	1202.84	WT
360.59	1157.1	WT
363.96	890.887	WT
367.33	1231.71	WT
370.7	1083.62	WT
374.07	1036.6	WT
377.44	1129.33	WT
380.81	1352.66	WT
384.18	365.733	WT
387.55	1055.86	WT
390.92	1032.97	WT
394.29	894.86	WT
397.66	852.91	WT
401.03	1220.45	WT
404.4	856.3	WT
407.77	1111.5	WT
411.14	1188.39	WT
414.51	1199.81	WT
417.88	1106.84	WT
421.25	905.313	WT
424.62	1224.48	WT
427.99	726.563	WT
431.36	1441.42	WT
434.73	694.337	WT
438.1	1210.31	WT
441.47	1057.22	WT
444.84	1022.31	WT
448.21	761.862	WT
451.58	1244.21	WT
454.95	941.534	WT
458.32	587.382	WT
461.69	1203.11	WT
465.06	1049.5	WT
468.43	1479.56	WT
471.8	1134.12	WT
475.17	1060.5	WT
478.54	910.764	WT
481.91	1043.93	WT
485.28	1222.25	WT
488.65	1163.47	WT
492.02	1135.78	WT
495.39	1579.89	WT
498.76	1355.85	WT
502.13	1370.61	WT
505.5	1289.09	WT
508.87	1371.38	WT
512.24	1337.37	WT
515.61	1312.94	WT
518.98	1169.22	WT
522.35	1249.81	WT
525.72	1228.37	WT
529.09	1279.67	WT
532.46	1025.74	WT
535.83	1361.04	WT
539.2	1297.54	WT
542.57	1144.87	WT
545.94	860.701	WT
549.31	1226.79	WT
552.68	1422.33	WT
556.05	1634.95	WT
559.42	1119.23	WT
562.79	954.204	WT
566.16	1332.96	WT
569.53	1505.01	WT
572.9	1294.99	WT
576.27	1190.94	WT
579.64	1042.45	WT
583.01	1715.42	WT
586.38	1301	WT
589.75	1446.53	WT
593.12	1146.83	WT
596.49	1543.02	WT
599.86	1494.95	WT
603.23	1369.91	WT
606.6	1288.13	WT
609.97	1493.32	WT
613.34	949.728	WT
616.71	1516.67	WT
620.08	1197.14	WT
623.45	1302.67	WT
626.82	1131.14	WT
630.19	1367.3	WT
633.56	1296.37	WT
636.93	1197.25	WT
640.3	981.187	WT
643.67	1027.99	WT
647.04	1255.77	WT
650.41	1445.13	WT
653.78	1335.24	WT
657.15	1287.07	WT
660.52	1286.06	WT
663.89	1469.83	WT
667.26	1440.95	WT
0	0	noise
3.37	242.995	noise
6.74	323.519	noise
10.11	178.182	noise
13.48	161.687	noise
16.85	355.727	noise
20.22	415.843	noise
23.59	177.397	noise
26.96	293.506	noise
30.33	572.908	noise
33.7	185.628	noise
37.07	143.43	noise
40.44	317.596	noise
43.81	388.282	noise
47.18	412.843	noise
50.55	416.134	noise
53.92	382.837	noise
57.29	304.57	noise
60.66	324.93	noise
64.03	402.525	noise
67.4	412.111	noise
70.77	172.807	noise
74.14	247.074	noise
77.51	64.9698	noise
80.88	313.584	noise
84.25	661.443	noise
87.62	360.56	noise
90.99	275.341	noise
94.36	301.36	noise
97.73	449.708	noise
101.1	613.738	noise
104.47	328.424	noise
107.84	292.506	noise
111.21	425.884	noise
114.58	79.7837	noise
117.95	197.034	noise
121.32	483.841	noise
124.69	761.25	noise
128.06	414.732	noise
131.43	499.262	noise
134.8	85.5551	noise
138.17	263.037	noise
141.54	190.578	noise
144.91	478.713	noise
148.28	39.4139	noise
151.65	236.058	noise
155.02	285.599	noise
158.39	276.448	noise
161.76	504.997	noise
165.13	500.69	noise
168.5	252.983	noise
171.87	81.2115	noise
175.24	486.693	noise
178.61	70.7646	noise
181.98	134.277	noise
185.35	246.962	noise
188.72	607.04	noise
192.09	659.127	noise
195.46	179.909	noise
198.83	192.369	noise
202.2	285.172	noise
205.57	139.926	noise
208.94	475.977	noise
212.31	156.919	noise
215.68	664.207	noise
219.05	443.925	noise
222.42	242.177	noise
225.79	227.576	noise
229.16	273.311	noise
232.53	408.407	noise
235.9	342.058	noise
239.27	731.149	noise
242.64	161.113	noise
246.01	581.316	noise
249.38	143.888	noise
252.75	285.18	noise
256.12	532.326	noise
259.49	274.547	noise
262.86	392.838	noise
266.23	371.408	noise
269.6	131.491	noise
272.97	539.108	noise
276.34	685.628	noise
279.71	285.861	noise
283.08	748.752	noise
286.45	285.495	noise
289.82	299.814	noise
293.19	386.581	noise
296.56	114.643	noise
299.93	215.531	noise
303.3	176.265	noise
306.67	336.338	noise
310.04	911.996	noise
313.41	333.498	noise
316.78	81.3914	noise
320.15	227.441	noise
323.52	800.215	noise
326.89	108.558	noise
330.26	305.281	noise
333.63	275.022	noise
337	657.693	noise
340.37	207.17	noise
343.74	121.984	noise
347.11	349.913	noise
350.48	716.964	noise
353.85	662.193	noise
357.22	459.745	noise
360.59	457.672	noise
363.96	170.321	noise
367.33	443.32	noise
370.7	538.393	noise
374.07	265.396	noise
377.44	271.487	noise
380.81	290.736	noise
384.18	183.242	noise
387.55	579.133	noise
390.92	61.108	noise
394.29	557.731	noise
397.66	594.735	noise
401.03	852.625	noise
404.4	699.802	noise
407.77	198.682	noise
411.14	160.661	noise
414.51	463.131	noise
417.88	569.223	noise
421.25	482.489	noise
424.62	410.477	noise
427.99	722.241	noise
431.36	389.921	noise
434.73	328.3	noise
438.1	220.088	noise
441.47	264.935	noise
444.84	366.083	noise
448.21	553.086	noise
451.58	1073.42	noise
454.95	522.556	noise
458.32	780.412	noise
461.69	391.199	noise
465.06	389.6	noise
468.43	361.557	noise
471.8	670.832	noise
475.17	460.622	noise
478.54	374.973	noise
481.91	788.826	noise
485.28	559.185	noise
488.65	464.59	noise
492.02	669.487	noise
495.39	742.339	noise
498.76	500.386	noise
502.13	566.147	noise
505.5	222.007	noise
508.87	779.514	noise
512.24	584.389	noise
515.61	602.166	noise
518.98	718.038	noise
522.35	426.035	noise
525.72	592.105	noise
529.09	377.894	noise
532.46	749.159	noise
535.83	374.923	noise
539.2	294.084	noise
542.57	589.996	noise
545.94	490.7	noise
549.31	333.833	noise
552.68	577.025	noise
556.05	539.271	noise
559.42	986.876	noise
562.79	725.741	noise
566.16	606.061	noise
569.53	1173.81	noise
572.9	653.452	noise
576.27	645.857	noise
579.64	374.332	noise
583.01	463.505	noise
586.38	489.379	noise
589.75	456.623	noise
593.12	837.62	noise
596.49	947.647	noise
599.86	594.58	noise
603.23	674.897	noise
606.6	562.038	noise
609.97	763.027	noise
613.34	634.762	noise
616.71	485.24	noise
620.08	596.407	noise
623.45	800.831	noise
626.82	901.356	noise
630.19	891.015	noise
633.56	984.429	noise
636.93	713.391	noise
640.3	536.771	noise
643.67	732.638	noise
647.04	826.246	noise
650.41	838.604	noise
653.78	692.119	noise
657.15	753.272	noise
660.52	501.865	noise
663.89	545.603	noise
667.26	706.845	noise
