# Supplementary material for: Correction: Enteropathogenic Escherichia coli induces Entamoeba histolytica superdiffusion movement on fibronectin by reducing traction forces
Source: PLoS Pathog. 2026 Feb 23;22(2):e1013960. doi: 10.1371/journal.ppat.1013960 (PMC12928568; doi:10.1371/journal.ppat.1013960)
Supplement: S1 File — (ZIP) [file ppat.1013960.s001.zip › S1 File/Fig4A_2.xlsx]

## Sheet: Sheet2
Time (s)	Traction Force (pN)	group
0	0	WT + O55
3.37	470.708	WT + O55
6.74	852.517	WT + O55
10.11	964.207	WT + O55
13.48	823.292	WT + O55
16.85	925.98	WT + O55
20.22	797.784	WT + O55
23.59	1119.93	WT + O55
26.96	1255.97	WT + O55
30.33	1622.74	WT + O55
33.7	1599.98	WT + O55
37.07	1970.02	WT + O55
40.44	2703.28	WT + O55
43.81	3192.95	WT + O55
47.18	4001.33	WT + O55
50.55	4336.95	WT + O55
53.92	4752.31	WT + O55
57.29	4279.7	WT + O55
60.66	4932.67	WT + O55
64.03	5480.62	WT + O55
67.4	5974.84	WT + O55
70.77	5678.42	WT + O55
74.14	5022.19	WT + O55
77.51	4492.06	WT + O55
80.88	3876.14	WT + O55
84.25	4049.31	WT + O55
87.62	2952.83	WT + O55
90.99	1897.22	WT + O55
94.36	2133.38	WT + O55
97.73	3477.81	WT + O55
101.1	3566.64	WT + O55
104.47	2505.93	WT + O55
107.84	1520.28	WT + O55
111.21	1781.55	WT + O55
114.58	1608.3	WT + O55
117.95	1701	WT + O55
121.32	1589.89	WT + O55
124.69	1690.34	WT + O55
128.06	1704.2	WT + O55
131.43	1930.17	WT + O55
134.8	1747.52	WT + O55
138.17	1386.77	WT + O55
141.54	1240	WT + O55
144.91	1214.34	WT + O55
148.28	1617.98	WT + O55
151.65	1412.96	WT + O55
155.02	1855.05	WT + O55
158.39	1653.49	WT + O55
161.76	1796.24	WT + O55
165.13	1593.16	WT + O55
168.5	1573.6	WT + O55
171.87	1835.37	WT + O55
175.24	1507.44	WT + O55
178.61	1610.69	WT + O55
181.98	1203.15	WT + O55
185.35	1047.16	WT + O55
188.72	612.069	WT + O55
192.09	651.669	WT + O55
195.46	640.038	WT + O55
198.83	624.243	WT + O55
202.2	427.535	WT + O55
205.57	513.301	WT + O55
208.94	847.082	WT + O55
212.31	959.494	WT + O55
215.68	892.435	WT + O55
219.05	540.116	WT + O55
222.42	392.093	WT + O55
225.79	419.441	WT + O55
229.16	692.104	WT + O55
232.53	1010.85	WT + O55
235.9	1320.38	WT + O55
239.27	1872.48	WT + O55
242.64	2384.81	WT + O55
246.01	2322.59	WT + O55
249.38	1770.55	WT + O55
252.75	1013.87	WT + O55
256.12	925.508	WT + O55
259.49	1048.49	WT + O55
262.86	1383.81	WT + O55
266.23	1563.9	WT + O55
269.6	1302.62	WT + O55
272.97	1398.2	WT + O55
276.34	1451.21	WT + O55
279.71	2271.2	WT + O55
283.08	1939.52	WT + O55
286.45	2213.9	WT + O55
289.82	1437.95	WT + O55
293.19	2056.46	WT + O55
296.56	1574.49	WT + O55
299.93	1394.14	WT + O55
303.3	988.525	WT + O55
306.67	1241.13	WT + O55
310.04	1363.63	WT + O55
313.41	1192.49	WT + O55
316.78	1358.38	WT + O55
320.15	1508.91	WT + O55
323.52	1419.07	WT + O55
326.89	720.767	WT + O55
330.26	380.925	WT + O55
333.63	674.018	WT + O55
337	1148.8	WT + O55
340.37	1297.97	WT + O55
343.74	1228.29	WT + O55
347.11	1057.44	WT + O55
350.48	1251.12	WT + O55
353.85	1048.78	WT + O55
357.22	923.892	WT + O55
360.59	1042.68	WT + O55
363.96	931.34	WT + O55
367.33	1051.97	WT + O55
370.7	1408.37	WT + O55
374.07	1635.15	WT + O55
377.44	1984.16	WT + O55
380.81	1993.36	WT + O55
384.18	1991.02	WT + O55
387.55	1802.28	WT + O55
390.92	1858.77	WT + O55
394.29	2184.9	WT + O55
397.66	2018.84	WT + O55
401.03	1517.33	WT + O55
404.4	1274.03	WT + O55
407.77	1069.1	WT + O55
411.14	1183.27	WT + O55
414.51	1453.27	WT + O55
417.88	1919.85	WT + O55
421.25	1730.54	WT + O55
424.62	1660.13	WT + O55
427.99	1689.16	WT + O55
431.36	2044.59	WT + O55
434.73	1641.92	WT + O55
438.1	1419.02	WT + O55
441.47	968.886	WT + O55
444.84	909.102	WT + O55
448.21	748.254	WT + O55
451.58	697.491	WT + O55
454.95	1057.19	WT + O55
458.32	1017.6	WT + O55
461.69	1549.88	WT + O55
465.06	1487.63	WT + O55
468.43	1530.83	WT + O55
471.8	1017.92	WT + O55
475.17	1560.87	WT + O55
478.54	2065.07	WT + O55
481.91	1963.66	WT + O55
485.28	1138.04	WT + O55
488.65	1187.66	WT + O55
492.02	2074.71	WT + O55
495.39	2069.53	WT + O55
498.76	1694.25	WT + O55
502.13	1232.69	WT + O55
505.5	1955.42	WT + O55
508.87	2333.13	WT + O55
512.24	2435.77	WT + O55
515.61	2561.4	WT + O55
518.98	2338.73	WT + O55
522.35	2674.01	WT + O55
525.72	1992.37	WT + O55
529.09	1956.24	WT + O55
532.46	1478.71	WT + O55
535.83	1783.2	WT + O55
539.2	1592.97	WT + O55
542.57	1502.6	WT + O55
545.94	1693.79	WT + O55
549.31	1811.52	WT + O55
552.68	2001.58	WT + O55
556.05	1324.5	WT + O55
559.42	1253.32	WT + O55
562.79	1309.05	WT + O55
566.16	1496.88	WT + O55
569.53	1388.4	WT + O55
572.9	1787.79	WT + O55
576.27	1506.64	WT + O55
579.64	3601.42	WT + O55
583.01	2928.13	WT + O55
586.38	3392.32	WT + O55
589.75	1419.08	WT + O55
593.12	1295.13	WT + O55
596.49	883.183	WT + O55
599.86	1053.39	WT + O55
603.23	1522.54	WT + O55
606.6	1664.6	WT + O55
609.97	1239.58	WT + O55
613.34	734.534	WT + O55
616.71	477.025	WT + O55
620.08	519.719	WT + O55
623.45	323.104	WT + O55
626.82	385.251	WT + O55
630.19	556.963	WT + O55
633.56	816.74	WT + O55
636.93	1128.18	WT + O55
640.3	913.737	WT + O55
643.67	989.858	WT + O55
647.04	759.156	WT + O55
650.41	873.041	WT + O55
653.78	600.853	WT + O55
657.15	1012.58	WT + O55
660.52	1501.87	WT + O55
663.89	1414.11	WT + O55
667.26	1215.93	WT + O55
0	0	noise
3.37	235.914	noise
6.74	544.633	noise
10.11	908.936	noise
13.48	1029.77	noise
16.85	954.492	noise
20.22	608.372	noise
23.59	571.89	noise
26.96	1014.06	noise
30.33	1233.64	noise
33.7	1443.23	noise
37.07	1142.8	noise
40.44	1190.31	noise
43.81	1064.16	noise
47.18	974.802	noise
50.55	894.433	noise
53.92	756.198	noise
57.29	667.652	noise
60.66	655.685	noise
64.03	877.072	noise
67.4	869.45	noise
70.77	698.109	noise
74.14	582.332	noise
77.51	441.46	noise
80.88	1201.93	noise
84.25	1252.15	noise
87.62	1822.11	noise
90.99	1213.37	noise
94.36	1047.49	noise
97.73	755.625	noise
101.1	748.241	noise
104.47	723.042	noise
107.84	579.629	noise
111.21	448.22	noise
114.58	574.339	noise
117.95	717.4	noise
121.32	867.136	noise
124.69	826.94	noise
128.06	781.887	noise
131.43	846.65	noise
134.8	1079.52	noise
138.17	1206.89	noise
141.54	1191.47	noise
144.91	834.254	noise
148.28	574.651	noise
151.65	481.134	noise
155.02	724.063	noise
158.39	894.151	noise
161.76	947.296	noise
165.13	945.673	noise
168.5	1067.57	noise
171.87	1163.8	noise
175.24	922.328	noise
178.61	1090.54	noise
181.98	1439.39	noise
185.35	2012.17	noise
188.72	1905.33	noise
192.09	1978.12	noise
195.46	2150.07	noise
198.83	2106.62	noise
202.2	1885.11	noise
205.57	2094.18	noise
208.94	2412.31	noise
212.31	2197.09	noise
215.68	1643.38	noise
219.05	973.494	noise
222.42	1205.03	noise
225.79	2010.23	noise
229.16	2755.09	noise
232.53	2651.02	noise
235.9	1745.53	noise
239.27	1313.93	noise
242.64	939.661	noise
246.01	1433.84	noise
249.38	1263.68	noise
252.75	1721.73	noise
256.12	939.38	noise
259.49	1074.92	noise
262.86	1064.06	noise
266.23	1577.04	noise
269.6	2046.74	noise
272.97	1690.21	noise
276.34	1388.77	noise
279.71	738.076	noise
283.08	972.525	noise
286.45	953.291	noise
289.82	1257.7	noise
293.19	1029.26	noise
296.56	1081.84	noise
299.93	665.566	noise
303.3	595.444	noise
306.67	374.381	noise
310.04	605.992	noise
313.41	548.514	noise
316.78	863.419	noise
320.15	750.563	noise
323.52	1076.24	noise
326.89	868.216	noise
330.26	950.121	noise
333.63	1013.66	noise
337	1308.27	noise
340.37	1652.79	noise
343.74	1591.52	noise
347.11	1222.87	noise
350.48	924.315	noise
353.85	582.545	noise
357.22	629.693	noise
360.59	522.037	noise
363.96	719.868	noise
367.33	836.274	noise
370.7	1194.12	noise
374.07	1109.7	noise
377.44	1292.03	noise
380.81	1159.03	noise
384.18	1392.57	noise
387.55	1449.14	noise
390.92	1131.4	noise
394.29	968.71	noise
397.66	838.171	noise
401.03	1143.56	noise
404.4	1432.64	noise
407.77	1726.84	noise
411.14	1887.94	noise
414.51	1771.7	noise
417.88	1657.93	noise
421.25	1614.8	noise
424.62	1936.15	noise
427.99	2020.67	noise
431.36	2194.5	noise
434.73	2116.79	noise
438.1	1763.03	noise
441.47	1250.56	noise
444.84	1972.2	noise
448.21	2292.58	noise
451.58	2782.14	noise
454.95	1426.01	noise
458.32	922.67	noise
461.69	1106.89	noise
465.06	1663.35	noise
468.43	1867.37	noise
471.8	1456.76	noise
475.17	1272.75	noise
478.54	1113.21	noise
481.91	1302.41	noise
485.28	1402.85	noise
488.65	1589.23	noise
492.02	1408.77	noise
495.39	1173.59	noise
498.76	1250.75	noise
502.13	1030.45	noise
505.5	1540.14	noise
508.87	1716.92	noise
512.24	1639.31	noise
515.61	1669.68	noise
518.98	1443.75	noise
522.35	1488.52	noise
525.72	912.761	noise
529.09	874.029	noise
532.46	941.683	noise
535.83	1077.59	noise
539.2	1076.88	noise
542.57	1041.45	noise
545.94	755.017	noise
549.31	449.149	noise
552.68	802.321	noise
556.05	1019.3	noise
559.42	1423.76	noise
562.79	1028.53	noise
566.16	929.431	noise
569.53	991.595	noise
572.9	1464.85	noise
576.27	2976.91	noise
579.64	3357.18	noise
583.01	3258.91	noise
586.38	1684.52	noise
589.75	1388.18	noise
593.12	1023.47	noise
596.49	1221.8	noise
599.86	929.719	noise
603.23	921.835	noise
606.6	766.968	noise
609.97	1015.78	noise
613.34	1115.18	noise
616.71	1310.29	noise
620.08	1000.44	noise
623.45	1091.43	noise
626.82	875.067	noise
630.19	750.483	noise
633.56	917.331	noise
636.93	1085.68	noise
640.3	1206.7	noise
643.67	906.987	noise
647.04	819.763	noise
650.41	746.376	noise
653.78	939.469	noise
657.15	888.923	noise
660.52	1595.8	noise
663.89	1212.49	noise
667.26	1619.42	noise
