# Supplementary material for: Correction: Enteropathogenic Escherichia coli induces Entamoeba histolytica superdiffusion movement on fibronectin by reducing traction forces
Source: PLoS Pathog. 2026 Feb 23;22(2):e1013960. doi: 10.1371/journal.ppat.1013960 (PMC12928568; doi:10.1371/journal.ppat.1013960)
Supplement: S1 File — (ZIP) [file ppat.1013960.s001.zip › S1 File/Fig4A_3.xlsx]

## Sheet: Sheet2
Time (s)	Traction Force (pN)	group
0	0	WT + K12
3.37	381.512	WT + K12
6.74	523.051	WT + K12
10.11	628.158	WT + K12
13.48	585.77	WT + K12
16.85	1304.62	WT + K12
20.22	1212.35	WT + K12
23.59	1323.74	WT + K12
26.96	567.53	WT + K12
30.33	861.292	WT + K12
33.7	570.077	WT + K12
37.07	737.098	WT + K12
40.44	661.166	WT + K12
43.81	908.02	WT + K12
47.18	951.041	WT + K12
50.55	808.542	WT + K12
53.92	800.95	WT + K12
57.29	2291.36	WT + K12
60.66	3799.18	WT + K12
64.03	4910.04	WT + K12
67.4	3953.34	WT + K12
70.77	2808.66	WT + K12
74.14	2652.23	WT + K12
77.51	2310.88	WT + K12
80.88	2221.79	WT + K12
84.25	2146.55	WT + K12
87.62	2256.46	WT + K12
90.99	2227.87	WT + K12
94.36	1337.08	WT + K12
97.73	1615.23	WT + K12
101.1	2361.27	WT + K12
104.47	2727.28	WT + K12
107.84	3193.85	WT + K12
111.21	3393.74	WT + K12
114.58	4530.15	WT + K12
117.95	5096.05	WT + K12
121.32	6091.3	WT + K12
124.69	7541.19	WT + K12
128.06	7319.51	WT + K12
131.43	6867.94	WT + K12
134.8	7972.29	WT + K12
138.17	8202.96	WT + K12
141.54	9758.5	WT + K12
144.91	8307.42	WT + K12
148.28	8435.41	WT + K12
151.65	8200.29	WT + K12
155.02	8138.68	WT + K12
158.39	8307.8	WT + K12
161.76	8026.29	WT + K12
165.13	8021.93	WT + K12
168.5	6847	WT + K12
171.87	5428.14	WT + K12
175.24	4416.62	WT + K12
178.61	6191.99	WT + K12
181.98	6971.11	WT + K12
185.35	7330.66	WT + K12
188.72	6259.18	WT + K12
192.09	4947.5	WT + K12
195.46	3965.52	WT + K12
198.83	4175.34	WT + K12
202.2	6586.66	WT + K12
205.57	8322.5	WT + K12
208.94	9526.61	WT + K12
212.31	7435.91	WT + K12
215.68	7727.12	WT + K12
219.05	5015.35	WT + K12
222.42	4174.24	WT + K12
225.79	1669.14	WT + K12
229.16	2336.76	WT + K12
232.53	2139.71	WT + K12
235.9	1834.76	WT + K12
239.27	976.025	WT + K12
242.64	978.838	WT + K12
246.01	871.684	WT + K12
249.38	796.577	WT + K12
252.75	614.187	WT + K12
256.12	516.208	WT + K12
259.49	551.381	WT + K12
262.86	665.755	WT + K12
266.23	662.215	WT + K12
269.6	1034.58	WT + K12
272.97	844.118	WT + K12
276.34	931.506	WT + K12
279.71	570.122	WT + K12
283.08	1155.68	WT + K12
286.45	1448.13	WT + K12
289.82	1403.69	WT + K12
293.19	1300.91	WT + K12
296.56	807.482	WT + K12
299.93	872.258	WT + K12
303.3	559.336	WT + K12
306.67	777.178	WT + K12
310.04	900.141	WT + K12
313.41	804.34	WT + K12
316.78	1047.8	WT + K12
320.15	1137.25	WT + K12
323.52	1495.78	WT + K12
326.89	1189.98	WT + K12
330.26	1091.15	WT + K12
333.63	1079.22	WT + K12
337	1408.29	WT + K12
340.37	1270.39	WT + K12
343.74	1156.33	WT + K12
347.11	1107.9	WT + K12
350.48	1598.36	WT + K12
353.85	1606.03	WT + K12
357.22	1537.68	WT + K12
360.59	1251.32	WT + K12
363.96	1066.42	WT + K12
367.33	944.414	WT + K12
370.7	857.889	WT + K12
374.07	886.732	WT + K12
377.44	869.218	WT + K12
380.81	766.993	WT + K12
384.18	833.339	WT + K12
387.55	984.729	WT + K12
390.92	958.106	WT + K12
394.29	1021.29	WT + K12
397.66	594.082	WT + K12
401.03	720.3	WT + K12
404.4	857.013	WT + K12
407.77	1161.19	WT + K12
411.14	1087.3	WT + K12
414.51	738.731	WT + K12
417.88	539.847	WT + K12
421.25	277.464	WT + K12
424.62	240.809	WT + K12
427.99	164.222	WT + K12
431.36	267.441	WT + K12
434.73	276.262	WT + K12
438.1	561.138	WT + K12
441.47	732.389	WT + K12
444.84	1015.42	WT + K12
448.21	797.212	WT + K12
451.58	1231.72	WT + K12
454.95	1820.71	WT + K12
458.32	2073.12	WT + K12
461.69	1486.15	WT + K12
465.06	764.329	WT + K12
468.43	646.916	WT + K12
471.8	641.88	WT + K12
475.17	621.885	WT + K12
478.54	671.741	WT + K12
481.91	858.963	WT + K12
485.28	849.031	WT + K12
488.65	574.391	WT + K12
492.02	1124.45	WT + K12
495.39	1554.66	WT + K12
498.76	1912.21	WT + K12
502.13	1232.52	WT + K12
505.5	1939.14	WT + K12
508.87	2156.25	WT + K12
512.24	2396.94	WT + K12
515.61	2433.14	WT + K12
518.98	2663.61	WT + K12
522.35	2960	WT + K12
525.72	1779.95	WT + K12
529.09	1482.5	WT + K12
532.46	1740.17	WT + K12
535.83	2051.72	WT + K12
539.2	1620.41	WT + K12
542.57	772.335	WT + K12
545.94	501.72	WT + K12
549.31	607.307	WT + K12
552.68	650.23	WT + K12
556.05	440.086	WT + K12
559.42	425.429	WT + K12
562.79	529.707	WT + K12
566.16	522.632	WT + K12
569.53	363.287	WT + K12
572.9	315.621	WT + K12
576.27	703.959	WT + K12
579.64	865.865	WT + K12
583.01	1092.45	WT + K12
586.38	1405.78	WT + K12
589.75	1516.25	WT + K12
593.12	1153.01	WT + K12
596.49	800.099	WT + K12
599.86	629.491	WT + K12
603.23	863.18	WT + K12
606.6	1821.02	WT + K12
609.97	2021.28	WT + K12
613.34	2110.21	WT + K12
616.71	1771.49	WT + K12
620.08	1781.74	WT + K12
623.45	2287.88	WT + K12
626.82	1636.25	WT + K12
630.19	1565.74	WT + K12
633.56	812.755	WT + K12
636.93	1000.72	WT + K12
640.3	1377.96	WT + K12
643.67	1966.01	WT + K12
647.04	1997.78	WT + K12
650.41	1672.88	WT + K12
653.78	1329.36	WT + K12
657.15	831.698	WT + K12
660.52	913.774	WT + K12
663.89	806.326	WT + K12
667.26	1085.13	WT + K12
0	0	noise
3.37	255.085	noise
6.74	362.358	noise
10.11	415.104	noise
13.48	437.728	noise
16.85	493.527	noise
20.22	468.916	noise
23.59	479.005	noise
26.96	343.314	noise
30.33	295.805	noise
33.7	360.999	noise
37.07	458.167	noise
40.44	541.15	noise
43.81	638.427	noise
47.18	684.633	noise
50.55	730.707	noise
53.92	745.898	noise
57.29	1171.31	noise
60.66	1461.13	noise
64.03	1194.06	noise
67.4	687.865	noise
70.77	230.938	noise
74.14	410.27	noise
77.51	568.116	noise
80.88	727.356	noise
84.25	647.901	noise
87.62	570.218	noise
90.99	425.644	noise
94.36	538.702	noise
97.73	549.825	noise
101.1	625.795	noise
104.47	737.084	noise
107.84	1032.34	noise
111.21	1509.08	noise
114.58	1318.84	noise
117.95	975.167	noise
121.32	1096.07	noise
124.69	943.432	noise
128.06	1154.95	noise
131.43	524.662	noise
134.8	503.572	noise
138.17	261.358	noise
141.54	210.301	noise
144.91	405.563	noise
148.28	365.611	noise
151.65	459.688	noise
155.02	599.442	noise
158.39	749.264	noise
161.76	722.559	noise
165.13	409.024	noise
168.5	462.203	noise
171.87	400.882	noise
175.24	775.827	noise
178.61	750.581	noise
181.98	1173.68	noise
185.35	1014.19	noise
188.72	912.315	noise
192.09	1175.2	noise
195.46	1513.08	noise
198.83	1500.26	noise
202.2	1112.14	noise
205.57	1180.57	noise
208.94	1576.81	noise
212.31	1886.26	noise
215.68	1913.26	noise
219.05	1671.34	noise
222.42	1239.84	noise
225.79	884.396	noise
229.16	731.915	noise
232.53	664.713	noise
235.9	340.278	noise
239.27	600.843	noise
242.64	417.27	noise
246.01	934.63	noise
249.38	1137.25	noise
252.75	1274.09	noise
256.12	848.577	noise
259.49	651.708	noise
262.86	691.126	noise
266.23	916.044	noise
269.6	643.676	noise
272.97	1332.71	noise
276.34	1132.62	noise
279.71	1744.71	noise
283.08	1275.66	noise
286.45	1322.93	noise
289.82	930.489	noise
293.19	884.627	noise
296.56	1071.87	noise
299.93	1129.48	noise
303.3	1204.68	noise
306.67	927.272	noise
310.04	1094.42	noise
313.41	1156.42	noise
316.78	1323.81	noise
320.15	1255.89	noise
323.52	837.258	noise
326.89	791.795	noise
330.26	400.182	noise
333.63	527.236	noise
337	571.229	noise
340.37	755.041	noise
343.74	677.017	noise
347.11	777.694	noise
350.48	712.016	noise
353.85	695.023	noise
357.22	581.375	noise
360.59	771.535	noise
363.96	943.648	noise
367.33	808.182	noise
370.7	479.391	noise
374.07	323.802	noise
377.44	290.77	noise
380.81	331.598	noise
384.18	603.874	noise
387.55	738.024	noise
390.92	748.684	noise
394.29	516.529	noise
397.66	883.036	noise
401.03	928.282	noise
404.4	876.032	noise
407.77	466.743	noise
411.14	403.566	noise
414.51	501.838	noise
417.88	648.179	noise
421.25	864.717	noise
424.62	955.731	noise
427.99	919.673	noise
431.36	764.383	noise
434.73	669.765	noise
438.1	591.298	noise
441.47	529.289	noise
444.84	573.081	noise
448.21	618.189	noise
451.58	746.639	noise
454.95	628.402	noise
458.32	530.61	noise
461.69	656.332	noise
465.06	644.105	noise
468.43	588.968	noise
471.8	400.114	noise
475.17	372.711	noise
478.54	450.599	noise
481.91	372.913	noise
485.28	325.789	noise
488.65	383.276	noise
492.02	385.723	noise
495.39	513.274	noise
498.76	644.232	noise
502.13	749.738	noise
505.5	643.696	noise
508.87	369.018	noise
512.24	372.181	noise
515.61	310.728	noise
518.98	389.755	noise
522.35	217.371	noise
525.72	499.84	noise
529.09	463.628	noise
532.46	655.34	noise
535.83	454.471	noise
539.2	467.137	noise
542.57	390.229	noise
545.94	473.821	noise
549.31	395.278	noise
552.68	265.524	noise
556.05	130.587	noise
559.42	223.557	noise
562.79	326.77	noise
566.16	300.223	noise
569.53	253.429	noise
572.9	469.564	noise
576.27	530.509	noise
579.64	837.159	noise
583.01	960.902	noise
586.38	1045.27	noise
589.75	867.409	noise
593.12	537.856	noise
596.49	1330.21	noise
599.86	1528.53	noise
603.23	1741.49	noise
606.6	981.105	noise
609.97	938.343	noise
613.34	1673.63	noise
616.71	1573.54	noise
620.08	1984.52	noise
623.45	1654.87	noise
626.82	1872.43	noise
630.19	1210.3	noise
633.56	645.695	noise
636.93	526.654	noise
640.3	749.625	noise
643.67	698.371	noise
647.04	616.049	noise
650.41	513.078	noise
653.78	511.788	noise
657.15	428.679	noise
660.52	281.866	noise
663.89	433.94	noise
667.26	531.546	noise
