# Supplementary material for: Correction: Enteropathogenic Escherichia coli induces Entamoeba histolytica superdiffusion movement on fibronectin by reducing traction forces
Source: PLoS Pathog. 2026 Feb 23;22(2):e1013960. doi: 10.1371/journal.ppat.1013960 (PMC12928568; doi:10.1371/journal.ppat.1013960)
Supplement: S1 File — (ZIP) [file ppat.1013960.s001.zip › S1 File/Fig4B.xlsx]

## Sheet: Sheet1
group	Traction Force (pN)
WT	7372.61
WT	18180.9
WT	7106.07
WT	8194.63
WT	9207.34
WT	28770.5
WT	20738.6
WT	16647.9
WT	21114.6
WT	14613.6
WT	13855.4
WT	11897.3
WT	12883.3
WT	15378.6
WT	13265.1
WT	6737.63
WT	7306.14
WT	13770.2
WT	10885.6
WT	12055.9
WT	22797.2
WT	10521.8
WT	10106.4
WT	10616.5
WT	25594.6
WT	20428.9
WT	30974.2
WT	8952.77
WT	28078.4
WT	12253.4
WT	9598.13
WT	6477.79
WT	12938.4
WT	14615.6
WT	11284
WT	16336
WT	15021.5
WT	10498.6
WT	10627.7
WT	16026.2
WT	23106.1
WT	11787.7
WT	21022.2
WT	15068.1
WT + O55	9188.55
WT + O55	6162.18
WT + O55	8677.77
WT + O55	9349.23
WT + O55	10715.9
WT + O55	21495.1
WT + O55	11886.7
WT + O55	9189.39
WT + O55	13128.6
WT + O55	8163.63
WT + O55	6216.37
WT + O55	7468.83
WT + O55	10869.3
WT + O55	3135.65
WT + O55	6137.13
WT + O55	4429.12
WT + O55	3915.42
WT + O55	2844.85
WT + O55	6963.16
WT + O55	4415.7
WT + O55	5974.85
WT + O55	5011.96
WT + O55	5009.32
WT + O55	9994.31
WT + O55	7126.84
WT + O55	7433.3
WT + O55	7161.15
WT + O55	4373.94
WT + O55	6773.72
WT + O55	9653.99
WT + O55	16834.5
WT + O55	7559.07
WT + O55	5975.75
WT + O55	5366.07
WT + O55	4156.57
WT + O55	4261.2
WT + O55	3813.19
WT + O55	4103.38
WT + O55	23193.3
WT + O55	6825.24
WT + O55	11140
WT + O55	9896.41
WT + O55	11454.5
WT + K12	25595.1
WT + K12	21498.9
WT + K12	24930
WT + K12	19088.6
WT + K12	13615.4
WT + K12	8573.55
WT + K12	7056.19
WT + K12	17508.7
WT + K12	6782.74
WT + K12	8910.39
WT + K12	16311.6
WT + K12	6497.23
WT + K12	8865.75
WT + K12	19335.7
WT + K12	12624.2
WT + K12	21912.8
WT + K12	6841.89
WT + K12	16839.8
WT + K12	6752.64
WT + K12	12987.3
WT + K12	11921.3
WT + K12	8240.11
WT + K12	16577.2
WT + K12	11065.6
WT + K12	8163.73
WT + K12	4423.98
WT + K12	7123.37
WT + K12	5792.97
WT + K12	8247.92
WT + K12	11380.8
WT + K12	12766.5
WT + K12	8536.44
WT + K12	9910.45
WT + K12	10431.9
WT + K12	12425.1
WT + K12	9175.78
WT + K12	15919
WT + K12	12807.2
WT + K12	9758.49
WT + K12	4008.61
WT + K12	8377.56
WT + K12	6398.43
WT + K12	5943.38
WT + K12	3847.38
