# Supplementary material for: Correction: Enteropathogenic Escherichia coli induces Entamoeba histolytica superdiffusion movement on fibronectin by reducing traction forces
Source: PLoS Pathog. 2026 Feb 23;22(2):e1013960. doi: 10.1371/journal.ppat.1013960 (PMC12928568; doi:10.1371/journal.ppat.1013960)
Supplement: S1 File — (ZIP) [file ppat.1013960.s001.zip › S1 File/Fig4C.xlsx]

## Sheet: Sheet1
group	Traction Force (pN)
WT	5524.23
WT	8526.3
WT	19124
WT	6142.31
WT	11276.1
WT	8782.11
WT	9052.25
WT	10452.2
WT	14311.9
WT	9655.82
WT	11372
WT	9330.23
WT	14389.5
WT	16504.2
WT	13945
WT	24646.7
WT	17960.3
WT	15415.7
WT	16815.5
WT	8720.83
WT	13378
WT	12734.5
WT	8322.91
WT	12262
WT	9037.34
WT	21184.6
WT	6697.18
WT	13040.3
WT	25036.6
WT	6240.61
WT	15361.1
WT	9861.26
WT	9630.21
WT	8383.18
WT	8594.19
WT	4535.02
WT	7011.39
WT	9197.27
WT	4101.27
WT	9664.84
WT	6760.05
WT	7633.29
WT	10918.5
WT	7956.96
WT	9476.61
WT + O55	4034.03
WT + O55	4239.96
WT + O55	5666.77
WT + O55	4766.81
WT + O55	7397.68
WT + O55	4453.34
WT + O55	5549.81
WT + O55	5115.43
WT + O55	5456.84
WT + O55	6724.86
WT + O55	6358.07
WT + O55	9884.72
WT + O55	11744.4
WT + O55	11313.7
WT + O55	7357.82
WT + O55	10537.8
WT + O55	8506.55
WT + O55	10175.1
WT + O55	10296.2
WT + O55	10200.1
WT + O55	5454.61
WT + O55	6364.39
WT + O55	5795.05
WT + O55	4219.57
WT + O55	7037.34
WT + O55	5649.41
WT + O55	7755.08
WT + O55	7311.78
WT + O55	6716.03
WT + O55	7847.22
WT + O55	10778
WT + O55	6772.76
WT + O55	8978.19
WT + O55	7560.62
WT + O55	9410.51
WT + O55	8708.18
WT + O55	9969.45
WT + O55	7059.13
WT + O55	16935.1
WT + O55	13122.4
WT + O55	12140.2
WT + O55	7105.36
WT + O55	7266.99
WT + O55	5816.25
WT + O55	8895.91
WT + dead O55	7498.31
WT + dead O55	6956.43
WT + dead O55	12333.7
WT + dead O55	9969.45
WT + dead O55	7210.14
WT + dead O55	15226.8
WT + dead O55	19809.8
WT + dead O55	12649.3
WT + dead O55	13716.2
WT + dead O55	15131.9
WT + dead O55	7549.12
WT + dead O55	9236.98
WT + dead O55	7162.33
WT + dead O55	7735.8
WT + dead O55	6924.28
WT + dead O55	11060.7
WT + dead O55	10127.5
WT + dead O55	7894.15
WT + dead O55	8539.26
WT + dead O55	8871.36
WT + dead O55	11878.8
WT + dead O55	10659.7
WT + dead O55	8488.45
WT + dead O55	6452.74
WT + dead O55	6403.98
WT + dead O55	7146.8
WT + dead O55	11600.3
WT + dead O55	11495.8
WT + dead O55	9059.38
WT + dead O55	11612.2
WT + dead O55	5039.17
WT + dead O55	10382.9
WT + dead O55	10784.4
WT + dead O55	6441.95
WT + dead O55	3501.08
WT + dead O55	12625.5
WT + dead O55	27769.1
WT + dead O55	15613.6
WT + dead O55	9628.04
WT + dead O55	14134.1
WT + dead O55	5717.55
WT + dead O55	17270.8
WT + dead O55	9756.51
WT + dead O55	5803.63
WT + dead O55	12289.6
WT + fibroblast	4907.02
WT + fibroblast	5657.56
WT + fibroblast	4119.34
WT + fibroblast	5253.57
WT + fibroblast	2550.43
WT + fibroblast	6875.99
WT + fibroblast	5932.41
WT + fibroblast	3510.22
WT + fibroblast	8078.29
WT + fibroblast	4923.2
WT + fibroblast	6256.61
WT + fibroblast	7677.18
WT + fibroblast	4395.8
WT + fibroblast	6358.88
WT + fibroblast	4857.39
WT + fibroblast	15254.8
WT + fibroblast	26338.7
WT + fibroblast	16619.5
WT + fibroblast	9614.71
WT + fibroblast	10927.8
WT + fibroblast	14412.1
WT + fibroblast	13309.8
WT + fibroblast	14819.5
WT + fibroblast	22609.7
WT + fibroblast	15972.9
WT + fibroblast	17238.1
WT + fibroblast	12235.3
WT + fibroblast	21094.6
WT + fibroblast	8926.39
WT + fibroblast	12860.5
WT + fibroblast	23766.2
WT + fibroblast	12527.8
WT + fibroblast	17635.5
WT + fibroblast	9629
WT + fibroblast	19256.6
WT + fibroblast	10952.9
WT + fibroblast	13621.4
WT + fibroblast	10476.9
WT + fibroblast	10314.2
WT + fibroblast	7966.29
WT + fibroblast	14607.5
WT + fibroblast	13984.8
WT + fibroblast	18653.1
WT + fibroblast	14545.5
