# Supplementary material for: Correction: Enteropathogenic Escherichia coli induces Entamoeba histolytica superdiffusion movement on fibronectin by reducing traction forces
Source: PLoS Pathog. 2026 Feb 23;22(2):e1013960. doi: 10.1371/journal.ppat.1013960 (PMC12928568; doi:10.1371/journal.ppat.1013960)
Supplement: S1 File — (ZIP) [file ppat.1013960.s001.zip › S1 File/Fig5A.xlsx]

## Sheet: DR
type	Traction Force	Directionality Ratio
WT	10392.9	0.396406
WT	10825.1	0.668235
WT	10012.3	0.431498
WT	13725.6	0.215422
WT	11176.7	0.632499
WT	12753.6	0.164877
WT	18805.6	0.308361
WT	10118.6	0.570969
WT	10450.9	0.386976
WT	10918.5	0.488186
WT	13108.2	0.297087
WT	16711.8	0.199799
WT	11147	0.338094
WT	14439.9	0.370004
WT	10366	0.132154
WT + O55	8818.72	0.672451
WT + O55	10538	0.283102
WT + O55	8179.54	0.810986
WT + O55	5475	0.63713
WT + O55	7217.91	0.674295
WT + O55	7490.63	0.761217
WT + O55	4340.08	0.947883
WT + O55	9829.04	0.699834
WT + O55	5774.19	0.650379
WT + O55	7055.9	0.410787
WT + O55	8700.01	0.69946
WT + O55	5221.05	0.826815
WT + O55	5460.05	0.890802
WT + O55	9331.74	0.473578
WT + O55	9943.16	0.258929
WT + O55	8244.93	0.0184996
