# Supplementary material for: Correction: Enteropathogenic Escherichia coli induces Entamoeba histolytica superdiffusion movement on fibronectin by reducing traction forces
Source: PLoS Pathog. 2026 Feb 23;22(2):e1013960. doi: 10.1371/journal.ppat.1013960 (PMC12928568; doi:10.1371/journal.ppat.1013960)
Supplement: S1 File — (ZIP) [file ppat.1013960.s001.zip › S1 File/Fig5B.xlsx]

## Sheet: speed
type	Traction Force	speed_um_per_s_smooth_0.3
WT	10392.9	0.222307
WT	10825.1	0.0838151
WT	10012.3	0.183927
WT	13725.6	0.0421818
WT	11176.7	0.149255
WT	12753.6	0.0787906
WT	18805.6	0.0416633
WT	10118.6	0.0943277
WT	10450.9	0.0588478
WT	10918.5	0.0572478
WT	13108.2	0.0480177
WT	16711.8	0.0387617
WT	11147	0.0905082
WT	14439.9	0.0705664
WT	10366	0.090044
WT + O55	8818.72	0.232742
WT + O55	10538	0.112617
WT + O55	8179.54	0.129104
WT + O55	5475	0.292996
WT + O55	7217.91	0.228314
WT + O55	7490.63	0.17038
WT + O55	4340.08	0.404368
WT + O55	9829.04	0.183522
WT + O55	5774.19	0.345683
WT + O55	7055.9	0.503181
WT + O55	8700.01	0.337307
WT + O55	5221.05	0.376502
WT + O55	5460.05	0.367252
WT + O55	9331.74	0.364425
WT + O55	9943.16	0.258996
WT + O55	8244.93	0.406086
