# Supplementary material for: Correction: Enteropathogenic Escherichia coli induces Entamoeba histolytica superdiffusion movement on fibronectin by reducing traction forces
Source: PLoS Pathog. 2026 Feb 23;22(2):e1013960. doi: 10.1371/journal.ppat.1013960 (PMC12928568; doi:10.1371/journal.ppat.1013960)
Supplement: S1 File — (ZIP) [file ppat.1013960.s001.zip › S1 File/Fig5C.xlsx]

## Sheet: MED
type	Traction Force	max_euclidean_speed_um_per_s
WT	10392.9	0.103682
WT	10825.1	0.0756526
WT	10012.3	0.126916
WT	13725.6	0.0368902
WT	11176.7	0.13066
WT	12753.6	0.0452791
WT	18805.6	0.033732
WT	10118.6	0.0792091
WT	10450.9	0.0565726
WT	10918.5	0.0509436
WT	13108.2	0.0303236
WT	16711.8	0.0237309
WT	11147	0.0566848
WT	14439.9	0.0471881
WT	10366	0.060301
WT + O55	8818.72	0.202625
WT + O55	10538	0.0523131
WT + O55	8179.54	0.124087
WT + O55	5475	0.209941
WT + O55	7217.91	0.176349
WT + O55	7490.63	0.162945
WT + O55	4340.08	0.395552
WT + O55	9829.04	0.151073
WT + O55	5774.19	0.246783
WT + O55	7055.9	0.216436
WT + O55	8700.01	0.253838
WT + O55	5221.05	0.329062
WT + O55	5460.05	0.339889
WT + O55	9331.74	0.229839
WT + O55	9943.16	0.186144
WT + O55	8244.93	0.242958
