# Supplementary material for: Correction: Enteropathogenic Escherichia coli induces Entamoeba histolytica superdiffusion movement on fibronectin by reducing traction forces
Source: PLoS Pathog. 2026 Feb 23;22(2):e1013960. doi: 10.1371/journal.ppat.1013960 (PMC12928568; doi:10.1371/journal.ppat.1013960)
Supplement: S1 File — (ZIP) [file ppat.1013960.s001.zip › S1 File/Fig5D.xlsx]

## Sheet: area
type	Traction Force	Ratio_accumulated_area_total_time_cell_size
WT	10392.9	0.0120007
WT	10825.1	0.00637979
WT	10012.3	0.0092491
WT	13725.6	0.00337483
WT	11176.7	0.00761962
WT	12753.6	0.00391063
WT	18805.6	0.00357163
WT	10118.6	0.00712333
WT	10450.9	0.00414666
WT	10918.5	0.00396284
WT	13108.2	0.00413384
WT	16711.8	0.00310599
WT	11147	0.00612535
WT	14439.9	0.00435328
WT	10366	0.00466563
WT + O55	8818.72	0.0126238
WT + O55	10538	0.00865841
WT + O55	8179.54	0.00948138
WT + O55	5475	0.0164299
WT + O55	7217.91	0.0142499
WT + O55	7490.63	0.0111865
WT + O55	4340.08	0.0203503
WT + O55	9829.04	0.0108109
WT + O55	5774.19	0.0211767
WT + O55	7055.9	0.0239177
WT + O55	8700.01	0.0187773
WT + O55	5221.05	0.0252127
WT + O55	5460.05	0.0212442
WT + O55	9331.74	0.0190142
WT + O55	9943.16	0.0153991
WT + O55	8244.93	0.0205996
