# Supplementary material for: Correction: Enteropathogenic Escherichia coli induces Entamoeba histolytica superdiffusion movement on fibronectin by reducing traction forces
Source: PLoS Pathog. 2026 Feb 23;22(2):e1013960. doi: 10.1371/journal.ppat.1013960 (PMC12928568; doi:10.1371/journal.ppat.1013960)
Supplement: S1 File — (ZIP) [file ppat.1013960.s001.zip › S1 File/Fig6A.xlsx]

## Sheet: Sheet1
group	F-actin Intensity
WT	4.02327
WT	3.45134
WT	2.9551
WT	3.56297
WT	1.88111
WT	5.34238
WT	2.40236
WT	2.67667
WT	2.02452
WT	3.70959
WT	1.86997
WT	2.3406
WT	2.00559
WT	2.35781
WT	2.27541
WT	2.9494
WT	2.03326
WT	3.44973
WT	2.62069
WT	2.12003
WT	2.01743
WT	3.42473
WT	4.18295
WT	3.23686
WT	1.9158
WT	2.67632
WT	3.37909
WT	2.11159
WT	2.67447
WT	3.20285
WT	3.42909
WT	3.41336
WT	3.19004
WT	2.283
WT	5.06757
WT	2.57826
WT	2.03985
WT	2.2828
WT	2.65393
WT	3.21022
WT+O55	2.61612
WT+O55	2.00677
WT+O55	2.27478
WT+O55	1.88681
WT+O55	1.94643
WT+O55	2.11239
WT+O55	2.48774
WT+O55	2.71429
WT+O55	2.05145
WT+O55	2.10179
WT+O55	2.46754
WT+O55	2.42151
WT+O55	3.07165
WT+O55	3.15944
WT+O55	2.29968
WT+O55	3.10868
WT+O55	2.70662
WT+O55	2.24986
WT+O55	2.53341
WT+O55	2.75286
WT+O55	2.55726
WT+O55	2.00675
WT+O55	2.87887
WT+O55	2.17529
WT+O55	2.48651
WT+O55	2.30772
WT+O55	3.10667
WT+O55	2.29243
WT+O55	1.94605
WT+O55	2.09506
WT+O55	2.5966
WT+O55	2.23957
WT+O55	2.42551
WT+O55	2.60858
WT+O55	2.73364
WT+O55	2.53882
WT+O55	2.38962
WT+O55	2.91448
WT+O55	2.72081
WT+O55	2.48911
WT+O55	2.65834
WT+K12	2.27185
WT+K12	3.01467
WT+K12	4.02739
WT+K12	2.61984
WT+K12	3.86071
WT+K12	3.64048
WT+K12	2.39516
WT+K12	2.17193
WT+K12	2.88184
WT+K12	2.01336
WT+K12	2.01767
WT+K12	3.17341
WT+K12	2.63312
WT+K12	2.39753
WT+K12	2.61392
WT+K12	1.82077
WT+K12	2.11564
WT+K12	2.64019
WT+K12	1.88906
WT+K12	1.60359
WT+K12	2.64243
WT+K12	1.88213
WT+K12	1.92016
WT+K12	2.78042
WT+K12	2.99508
WT+K12	2.13703
WT+K12	1.99104
WT+K12	2.14459
WT+K12	1.51713
WT+K12	2.24039
WT+K12	3.04854
WT+K12	1.63134
WT+K12	2.8699
WT+K12	2.34072
WT+K12	1.81184
WT+K12	1.64917
WT+K12	3.55809
WT+K12	3.13239
WT+K12	2.17339
WT+K12	2.31314
