# Supplementary material for: Correction: Enteropathogenic Escherichia coli induces Entamoeba histolytica superdiffusion movement on fibronectin by reducing traction forces
Source: PLoS Pathog. 2026 Feb 23;22(2):e1013960. doi: 10.1371/journal.ppat.1013960 (PMC12928568; doi:10.1371/journal.ppat.1013960)
Supplement: S1 File — (ZIP) [file ppat.1013960.s001.zip › S1 File/Fig6B.xlsx]

## Sheet: percent
group	Unpolarized	Partial Polarized	Complete Polarized
WT	50	20	30
WT	59.0909	22.7273	18.1818
WT	50	33.3333	16.6667
WT	40	46.6667	13.3333
WT	43.75	18.75	37.5
WT	66.6667	13.3333	20
WT	80	10	10
WT	42.8571	14.2857	42.8571
WT	50	16.6667	33.3333
WT	60	20	20
WT	37.5	25	37.5
WT + K12	57.1429	42.8571	0
WT + K12	63.8889	30.5556	5.55556
WT + K12	63.6364	31.8182	4.54545
WT + K12	48.1481	48.1481	3.7037
WT + K12	42.8571	50	7.14286
WT + K12	64.7059	32.3529	2.94118
WT + K12	58.8235	38.2353	2.94118
WT + O55	76.1905	14.2857	9.52381
WT + O55	44.4444	51.8519	3.7037
WT + O55	52.6316	42.1053	5.26316
WT + O55	61.9048	33.3333	4.7619
WT + O55	58.3333	37.5	4.16667
WT + O55	68.1818	27.2727	4.54545
WT + O55	57.8947	42.1053	0
WT + O55	47.619	47.619	4.7619
WT + O55	66.6667	25	8.33333
WT + O55	62.5	37.5	0
