# Supplementary material for: Correction: Enteropathogenic Escherichia coli induces Entamoeba histolytica superdiffusion movement on fibronectin by reducing traction forces
Source: PLoS Pathog. 2026 Feb 23;22(2):e1013960. doi: 10.1371/journal.ppat.1013960 (PMC12928568; doi:10.1371/journal.ppat.1013960)
Supplement: S1 File — (ZIP) [file ppat.1013960.s001.zip › S1 File/Fig7B.xlsx]

## Sheet: Sheet1
group	F-actin top height
WT	6.5
WT	5.5
WT	5.5
WT	12
WT	6.5
WT	7
WT	4.5
WT	6
WT	3.5
WT	5
WT	4.5
WT	4.5
WT	4.5
WT	7
WT	8
WT	4
WT	8.5
WT	5
WT	5
WT	5
WT	7.5
WT	7.5
WT	5
WT	8
WT	9.5
WT	5.5
WT	5
WT	10
WT	9
WT	10.5
WT	5.5
WT	9
WT	7
WT	8
WT	7.5
WT	6.5
WT	6
WT	7.5
WT	8
WT	7.5
WT	6.5
WT	7.5
WT	8
WT	6
WT	6
WT	6
WT	5.5
WT	7
WT	8
WT	6
WT	7.5
WT	5.5
WT	6
WT	6
WT+O55	12
WT+O55	19
WT+O55	12.5
WT+O55	15.5
WT+O55	14.5
WT+O55	12.5
WT+O55	12
WT+O55	12
WT+O55	4
WT+O55	8.5
WT+O55	6.5
WT+O55	14.5
WT+O55	10.5
WT+O55	14.5
WT+O55	7.5
WT+O55	14
WT+O55	11.5
WT+O55	14.5
WT+O55	10.5
WT+O55	7
WT+O55	15
WT+O55	8.5
WT+O55	12
WT+O55	9.5
WT+O55	4
WT+O55	11.5
WT+O55	13.5
WT+O55	9.5
WT+O55	17.5
WT+O55	16.5
WT+O55	16.5
WT+O55	21
WT+K12	5
WT+K12	11
WT+K12	5.5
WT+K12	4.5
WT+K12	15
WT+K12	5.5
WT+K12	13.5
WT+K12	13
WT+K12	15
WT+K12	6
WT+K12	4.5
WT+K12	6
WT+K12	13.5
WT+K12	8.5
WT+K12	10
WT+K12	11.5
WT+K12	8.5
WT+K12	9
WT+K12	14
WT+K12	5.5
WT+K12	5.5
WT+K12	3
WT+K12	15.5
WT+K12	13
WT+K12	9
WT+K12	5
WT+K12	10.5
WT+K12	12.5
WT+K12	14
WT+K12	4.5
WT+K12	13
WT+K12	5
WT+K12	6.5
WT+K12	4.5
WT+K12	8.5
WT+K12	3.5
WT+K12	12
WT+K12	12.5
WT+K12	11.5
WT+K12	7
WT+K12	6.5
WT+K12	16
WT+K12	12
