# Supplementary material for: Correction: Enteropathogenic Escherichia coli induces Entamoeba histolytica superdiffusion movement on fibronectin by reducing traction forces
Source: PLoS Pathog. 2026 Feb 23;22(2):e1013960. doi: 10.1371/journal.ppat.1013960 (PMC12928568; doi:10.1371/journal.ppat.1013960)
Supplement: S1 File — (ZIP) [file ppat.1013960.s001.zip › S1 File/Fig7C.xlsx]

## Sheet: Sheet2
group	Adhesion height
WT	6.5
WT	5.5
WT	5.5
WT	5.5
WT	6.5
WT	7
WT	4.5
WT	4
WT	3.5
WT	5
WT	4.5
WT	4.5
WT	4.5
WT	4
WT	5.5
WT	4
WT	6.5
WT	5
WT	5
WT	5
WT	7.5
WT	5
WT	5
WT	5
WT	4.5
WT	5.5
WT	5
WT	6
WT	3.5
WT	6
WT	5.5
WT	6
WT	7
WT	6
WT	7.5
WT	6.5
WT	6
WT	7.5
WT	6
WT	7.5
WT	6.5
WT	7.5
WT	8
WT	6
WT	6
WT	6
WT	5.5
WT	7
WT	7.5
WT	6
WT	6.5
WT	5.5
WT	6
WT	6
WT+O55	3.5
WT+O55	3
WT+O55	4
WT+O55	3.5
WT+O55	4
WT+O55	4.5
WT+O55	4
WT+O55	4
WT+O55	4
WT+O55	3.5
WT+O55	3
WT+O55	3
WT+O55	3.5
WT+O55	4
WT+O55	4.5
WT+O55	3.5
WT+O55	3
WT+O55	3
WT+O55	3
WT+O55	3.5
WT+O55	4
WT+O55	3
WT+O55	3.5
WT+O55	3.5
WT+O55	4
WT+O55	4.5
WT+O55	4.5
WT+O55	4
WT+O55	5
WT+O55	3.5
WT+O55	2.5
WT+O55	2.5
WT+K12	5
WT+K12	5.5
WT+K12	5.5
WT+K12	4.5
WT+K12	6
WT+K12	5.5
WT+K12	5
WT+K12	4
WT+K12	5.5
WT+K12	6
WT+K12	4.5
WT+K12	6
WT+K12	6.5
WT+K12	4
WT+K12	5.5
WT+K12	5
WT+K12	4
WT+K12	5
WT+K12	7
WT+K12	5.5
WT+K12	5.5
WT+K12	3
WT+K12	5.5
WT+K12	5
WT+K12	4.5
WT+K12	5
WT+K12	3.5
WT+K12	6
WT+K12	5.5
WT+K12	4.5
WT+K12	5.5
WT+K12	5
WT+K12	6.5
WT+K12	4.5
WT+K12	4.5
WT+K12	3.5
WT+K12	4
WT+K12	3
WT+K12	6
WT+K12	7
WT+K12	6.5
WT+K12	7
WT+K12	6.5
