# Supplementary material for: Correction: Enteropathogenic Escherichia coli induces Entamoeba histolytica superdiffusion movement on fibronectin by reducing traction forces
Source: PLoS Pathog. 2026 Feb 23;22(2):e1013960. doi: 10.1371/journal.ppat.1013960 (PMC12928568; doi:10.1371/journal.ppat.1013960)
Supplement: S1 File — (ZIP) [file ppat.1013960.s001.zip › S1 File/FigS2B.xlsx]

## Sheet: Sheet1
group	Directionality Ratio
without FN	0.0838273
with FN	0.570969
with FN	0.322556
with FN	0.310342
with FN	0.206179
with FN	0.413306
with FN	0.386976
with FN	0.287879
with FN	0.0291072
with FN	0.199791
with FN	0.0241824
with FN	0.0652098
with FN	0.488186
with FN	0.073929
with FN	0.0783727
with FN	0.0452876
with FN	0.395378
with FN	0.189891
with FN	0.0342746
with FN	0.264878
with FN	0.213002
with FN	0.0545865
with FN	0.0497287
with FN	0.199799
with FN	0.297087
with FN	0.338094
with FN	0.155613
with FN	0.24487
with FN	0.0884065
with FN	0.299927
with FN	0.0889768
with FN	0.370004
with FN	0.0731569
with FN	0.079036
with FN	0.302267
with FN	0.0523861
with FN	0.0434422
with FN	0.178686
with FN	0.179149
with FN	0.0396955
with FN	0.0850785
with FN	0.0780425
with FN	0.246067
with FN	0.0814687
with FN	0.355827
with FN	0.0797689
with FN	0.0649827
with FN	0.155319
with FN	0.109231
with FN	0.18662
with FN	0.0197261
with FN	0.309394
without FN	0.0836747
without FN	0.235559
without FN	0.155589
without FN	0.142559
without FN	0.19205
without FN	0.406788
without FN	0.195099
without FN	0.419814
without FN	0.139789
without FN	0.191211
without FN	0.423836
without FN	0.152051
without FN	0.178077
without FN	0.0478555
without FN	0.0366346
without FN	0.014408
without FN	0.0916963
without FN	0.318876
without FN	0.0921102
without FN	0.102397
without FN	0.0237226
without FN	0.113499
without FN	0.0472437
without FN	0.205273
without FN	0.175048
without FN	0.246904
without FN	0.0469757
without FN	0.0182086
without FN	0.0594073
without FN	0.100044
without FN	0.134909
without FN	0.0955771
without FN	0.0750706
without FN	0.299575
without FN	0.0545388
without FN	0.106282
without FN	0.211706
without FN	0.281955
without FN	0.130635
without FN	0.123794
without FN	0.0723447
without FN	0.300578
without FN	0.056244
without FN	0.0146577
without FN	0.0493992
without FN	0.0985969
without FN	0.128299
without FN	0.0797927
without FN	0.0248102
without FN	0.11777
without FN	0.0971729
without FN	0.142012
without FN	0.0142801
without FN	0.259595
without FN	0.0273213
without FN	0.215499
without FN	0.0782953
without FN	0.0193862
without FN	0.094767
without FN	0.0355257
with FN	0.325219
with FN	0.396406
with FN	0.215191
with FN	0.668235
with FN	0.215422
with FN	0.196973
with FN	0.634911
with FN	0.350539
with FN	0.164877
with FN	0.632499
with FN	0.308361
with FN	0.90366
with FN	0.372666
with FN	0.0553071
with FN	0.0923033
with FN	0.0920539
with FN	0.111439
with FN	0.0904235
with FN	0.5828
with FN	0.142256
with FN	0.114036
with FN	0.211837
with FN	0.123897
with FN	0.133083
with FN	0.119198
with FN	0.161292
with FN	0.334933
with FN	0.108478
with FN	0.0791251
with FN	0.0760428
with FN	0.15032
