# Supplementary material for: Correction: Enteropathogenic Escherichia coli induces Entamoeba histolytica superdiffusion movement on fibronectin by reducing traction forces
Source: PLoS Pathog. 2026 Feb 23;22(2):e1013960. doi: 10.1371/journal.ppat.1013960 (PMC12928568; doi:10.1371/journal.ppat.1013960)
Supplement: S1 File — (ZIP) [file ppat.1013960.s001.zip › S1 File/FigS2C.xlsx]

## Sheet: fn (2)
group	Average speed (µm/s)
without FN	0.0372713
with FN	0.0943277
with FN	0.0414689
with FN	0.0550189
with FN	0.119766
with FN	0.0322203
with FN	0.0588478
with FN	0.0509644
with FN	0.0108295
with FN	0.0868148
with FN	0.0737552
with FN	0.0638798
with FN	0.0572478
with FN	0.0351246
with FN	0.0307118
with FN	0.00926794
with FN	0.0367268
with FN	0.0227578
with FN	0.054269
with FN	0.0621611
with FN	0.0463655
with FN	0.0453875
with FN	0.0192049
with FN	0.0387617
with FN	0.0480177
with FN	0.0905082
with FN	0.0416267
with FN	0.0591538
with FN	0.0119324
with FN	0.0545824
with FN	0.0311344
with FN	0.0705664
with FN	0.0368944
with FN	0.0291509
with FN	0.0469497
with FN	0.0378413
with FN	0.0182951
with FN	0.0474194
with FN	0.0297576
with FN	0.0531314
with FN	0.0258909
with FN	0.0385138
with FN	0.246424
with FN	0.0585394
with FN	0.190099
with FN	0.0382154
with FN	0.0835235
with FN	0.047584
with FN	0.0633193
with FN	0.0497065
with FN	0.131362
with FN	0.030964
without FN	0.0350015
without FN	0.0201335
without FN	0.0631133
without FN	0.0497609
without FN	0.0626953
without FN	0.0475999
without FN	0.0549535
without FN	0.0524215
without FN	0.0404883
without FN	0.0687049
without FN	0.032381
without FN	0.0322003
without FN	0.0703023
without FN	0.0247607
without FN	0.0176656
without FN	0.020317
without FN	0.0260201
without FN	0.0598131
without FN	0.0418375
without FN	0.0492152
without FN	0.0479172
without FN	0.0562904
without FN	0.0611
without FN	0.0168905
without FN	0.0322054
without FN	0.0417845
without FN	0.0385148
without FN	0.0233498
without FN	0.0759461
without FN	0.0126467
without FN	0.026816
without FN	0.0897028
without FN	0.022317
without FN	0.10707
without FN	0.11472
without FN	0.0234432
without FN	0.0626907
without FN	0.0594864
without FN	0.0286835
without FN	0.0318874
without FN	0.0653652
without FN	0.0508841
without FN	0.105311
without FN	0.047273
without FN	0.0219596
without FN	0.0522976
without FN	0.0762967
without FN	0.032876
without FN	0.0423752
without FN	0.0471092
without FN	0.0133754
without FN	0.0311073
without FN	0.0269552
without FN	0.0248613
without FN	0.00941093
without FN	0.0419557
without FN	0.0147961
without FN	0.0611321
without FN	0.110133
without FN	0.0136115
with FN	0.218795
with FN	0.222307
with FN	0.105496
with FN	0.0838151
with FN	0.0421818
with FN	0.0865927
with FN	0.131168
with FN	0.134352
with FN	0.0787906
with FN	0.149255
with FN	0.0416633
with FN	0.174854
with FN	0.110591
with FN	0.0316927
with FN	0.0667692
with FN	0.0384066
with FN	0.0242777
with FN	0.0473857
with FN	0.0537037
with FN	0.0904624
with FN	0.0499836
with FN	0.0914605
with FN	0.0146115
with FN	0.011035
with FN	0.0548938
with FN	0.0239576
with FN	0.0590506
with FN	0.0458341
with FN	0.0208762
with FN	0.0299494
with FN	0.0322943
