# Supplementary material for: Correction: Enteropathogenic Escherichia coli induces Entamoeba histolytica superdiffusion movement on fibronectin by reducing traction forces
Source: PLoS Pathog. 2026 Feb 23;22(2):e1013960. doi: 10.1371/journal.ppat.1013960 (PMC12928568; doi:10.1371/journal.ppat.1013960)
Supplement: S1 File — (ZIP) [file ppat.1013960.s001.zip › S1 File/FigS2D.xlsx]

## Sheet: fn
group	Maximum Euclidean Displacement Speed (µm/s)
without FN	0.0375238
with FN	0.0792091
with FN	0.0340305
with FN	0.0360184
with FN	0.11305
with FN	0.0323946
with FN	0.0565726
with FN	0.0312121
with FN	0.00817298
with FN	0.0333197
with FN	0.0332932
with FN	0.0561991
with FN	0.0509436
with FN	0.00968543
with FN	0.0179953
with FN	0.00727794
with FN	0.0213865
with FN	0.0201751
with FN	0.0253175
with FN	0.0348649
with FN	0.0526882
with FN	0.0193566
with FN	0.00776206
with FN	0.0237309
with FN	0.0303236
with FN	0.0566848
with FN	0.0438504
with FN	0.0308122
with FN	0.00552405
with FN	0.0553393
with FN	0.0359827
with FN	0.0471881
with FN	0.0200231
with FN	0.0227987
with FN	0.0398732
with FN	0.0234197
with FN	0.00812214
with FN	0.0276531
with FN	0.0172251
with FN	0.0515108
with FN	0.017875
with FN	0.0205353
with FN	0.0952128
with FN	0.0241746
with FN	0.150433
with FN	0.0165825
with FN	0.0453882
with FN	0.0263824
with FN	0.0355967
with FN	0.0338123
with FN	0.187285
with FN	0.0191229
without FN	0.0208816
without FN	0.0195304
without FN	0.0372624
without FN	0.0155132
without FN	0.0450839
without FN	0.0364606
without FN	0.024721
without FN	0.0419505
without FN	0.0214526
without FN	0.035126
without FN	0.0284445
without FN	0.0235505
without FN	0.0363832
without FN	0.0266948
without FN	0.00465651
without FN	0.0151792
without FN	0.0227568
without FN	0.0406029
without FN	0.0279861
without FN	0.0256205
without FN	0.0202276
without FN	0.0304446
without FN	0.0270585
without FN	0.0150048
without FN	0.0164544
without FN	0.0317859
without FN	0.0182038
without FN	0.0155332
without FN	0.0338756
without FN	0.00622794
without FN	0.0116168
without FN	0.0581747
without FN	0.0101359
without FN	0.0853876
without FN	0.128717
without FN	0.0169543
without FN	0.0257144
without FN	0.108662
without FN	0.0218949
without FN	0.012232
without FN	0.0308091
without FN	0.0367356
without FN	0.0354069
without FN	0.0296655
without FN	0.00520014
without FN	0.046534
without FN	0.0254302
without FN	0.0193634
without FN	0.0262634
without FN	0.0400686
without FN	0.00798751
without FN	0.0190529
without FN	0.196999
without FN	0.0230668
without FN	0.028355
without FN	0.0227838
without FN	0.012759
without FN	0.0188384
without FN	0.0462084
without FN	0.00392807
with FN	0.210798
with FN	0.103682
with FN	0.0602091
with FN	0.0756526
with FN	0.0368902
with FN	0.0446623
with FN	0.118116
with FN	0.0696612
with FN	0.0452791
with FN	0.13066
with FN	0.033732
with FN	0.171217
with FN	0.0798636
with FN	0.0710314
with FN	0.0431185
with FN	0.0157718
with FN	0.00916893
with FN	0.0224866
with FN	0.0478415
with FN	0.0330795
with FN	0.0160148
with FN	0.0524207
with FN	0.00907554
with FN	0.00922207
with FN	0.0630429
with FN	0.01259
with FN	0.0498446
with FN	0.0268085
with FN	0.00748265
with FN	0.0148535
with FN	0.0145629
