# Supplementary material for: Correction: Enteropathogenic Escherichia coli induces Entamoeba histolytica superdiffusion movement on fibronectin by reducing traction forces
Source: PLoS Pathog. 2026 Feb 23;22(2):e1013960. doi: 10.1371/journal.ppat.1013960 (PMC12928568; doi:10.1371/journal.ppat.1013960)
Supplement: S1 File — (ZIP) [file ppat.1013960.s001.zip › S1 File/FigS2E.xlsx]

## Sheet: fn
group	Normalized Area Coverage Rate
without FN	0.00232886
with FN	0.00712333
with FN	0.00337808
with FN	0.00457531
with FN	0.00752366
with FN	0.00352605
with FN	0.00414666
with FN	0.00478376
with FN	0.00180437
with FN	0.00594713
with FN	0.0052494
with FN	0.00315183
with FN	0.00396284
with FN	0.00238377
with FN	0.0019784
with FN	0.00125916
with FN	0.00296474
with FN	0.00205247
with FN	0.00272794
with FN	0.0054242
with FN	0.00258794
with FN	0.00291241
with FN	0.00180276
with FN	0.00310599
with FN	0.00413384
with FN	0.00612535
with FN	0.00382044
with FN	0.00549055
with FN	0.00222147
with FN	0.00603081
with FN	0.00343726
with FN	0.00435328
with FN	0.00307455
with FN	0.00244469
with FN	0.00391287
with FN	0.00263737
with FN	0.0017439
with FN	0.00326366
with FN	0.00261224
with FN	0.00343276
with FN	0.00221213
with FN	0.00294237
with FN	0.011425
with FN	0.00398147
with FN	0.0125703
with FN	0.00252203
with FN	0.00447625
with FN	0.00381799
with FN	0.00393764
with FN	0.00348376
with FN	0.00533266
with FN	0.00314497
without FN	0.00272685
without FN	0.00186785
without FN	0.00334221
without FN	0.00311073
without FN	0.00419204
without FN	0.00314749
without FN	0.00291069
without FN	0.00377671
without FN	0.00272338
without FN	0.00403669
without FN	0.00293137
without FN	0.00309037
without FN	0.00524302
without FN	0.00126607
without FN	0.00127136
without FN	0.00162018
without FN	0.00219774
without FN	0.00304209
without FN	0.00239756
without FN	0.00303543
without FN	0.00305307
without FN	0.00428615
without FN	0.00450841
without FN	0.00170669
without FN	0.00243629
without FN	0.00330824
without FN	0.00232329
without FN	0.00166794
without FN	0.0042037
without FN	0.00154812
without FN	0.00224448
without FN	0.00542744
without FN	0.00211045
without FN	0.00863051
without FN	0.00814892
without FN	0.00265444
without FN	0.00495697
without FN	0.00462173
without FN	0.00329118
without FN	0.00265263
without FN	0.00340259
without FN	0.00382848
without FN	0.00794241
without FN	0.00326132
without FN	0.00151025
without FN	0.00310943
without FN	0.00477644
without FN	0.0021102
without FN	0.00334412
without FN	0.00323902
without FN	0.00152621
without FN	0.00232084
without FN	0.00187321
without FN	0.00205903
without FN	0.00142864
without FN	0.00286106
without FN	0.00161868
without FN	0.00287345
without FN	0.00658376
without FN	0.0013911
with FN	0.0110075
with FN	0.0120007
with FN	0.00662547
with FN	0.00637979
with FN	0.00337483
with FN	0.00469781
with FN	0.00713203
with FN	0.00806547
with FN	0.00391063
with FN	0.00761962
with FN	0.00357163
with FN	0.0113211
with FN	0.00727519
with FN	0.00214663
with FN	0.00356923
with FN	0.002581
with FN	0.00160412
with FN	0.00264012
with FN	0.00479118
with FN	0.00667784
with FN	0.00252545
with FN	0.00631224
with FN	0.00144074
with FN	0.00155588
with FN	0.0033356
with FN	0.00239229
with FN	0.00457877
with FN	0.00329963
with FN	0.00156566
with FN	0.00208633
with FN	0.00228637
