# Supplementary material for: Correction: Enteropathogenic Escherichia coli induces Entamoeba histolytica superdiffusion movement on fibronectin by reducing traction forces
Source: PLoS Pathog. 2026 Feb 23;22(2):e1013960. doi: 10.1371/journal.ppat.1013960 (PMC12928568; doi:10.1371/journal.ppat.1013960)
Supplement: S1 File — (ZIP) [file ppat.1013960.s001.zip › S1 File/FigS2F.xlsx]

## Sheet: fn
group	Slope α
without FN	1.1419
with FN	1.28028
with FN	1.8075
with FN	1.52603
with FN	1.761
with FN	1.09145
with FN	1.45726
with FN	1.68944
with FN	1.29949
with FN	1.28938
with FN	1.42081
with FN	1.69757
with FN	1.4263
with FN	1.92247
with FN	1.76012
with FN	1.18094
with FN	0.77714
with FN	0.71689
with FN	0.70519
with FN	1.20602
with FN	1.22505
with FN	0.867217
with FN	1.22931
with FN	1.31849
with FN	0.885737
with FN	1.13075
with FN	0.678609
with FN	1.05692
with FN	1.14049
with FN	1.54156
with FN	1.29981
with FN	1.10461
without FN	0.705055
without FN	1.04676
without FN	1.37016
without FN	1.45486
without FN	1.32137
without FN	1.46685
without FN	1.63664
without FN	1.28093
without FN	1.0666
without FN	1.58858
without FN	1.07073
without FN	1.28086
without FN	1.20092
without FN	0.904623
without FN	1.51685
without FN	1.32443
without FN	0.660632
without FN	1.32561
without FN	0.947677
without FN	0.760974
without FN	1.16103
without FN	1.1739
without FN	1.02358
without FN	1.33637
without FN	1.32959
without FN	1.3414
without FN	0.6713
without FN	0.808368
without FN	0.992122
without FN	0.817083
without FN	1.05043
without FN	1.0938
without FN	1.01227
without FN	1.40613
without FN	1.4633
without FN	1.49868
without FN	1.38406
without FN	1.17823
without FN	0.931834
without FN	1.07178
without FN	0.693121
without FN	1.05335
without FN	0.552295
without FN	0.617308
without FN	0.826971
without FN	1.2321
without FN	1.17216
without FN	1.26971
without FN	1.5088
without FN	0.778524
without FN	0.732352
without FN	1.19185
without FN	0.408536
without FN	0.940614
without FN	1.16874
without FN	0.302919
without FN	0.413343
without FN	0.453503
without FN	1.53556
without FN	0.6072
with FN	1.81165
with FN	1.57214
with FN	1.33071
with FN	1.4121
with FN	0.860636
with FN	1.69392
with FN	1.23213
with FN	1.12384
with FN	1.68175
with FN	1.12529
with FN	1.51527
with FN	1.64662
with FN	1.45098
with FN	0.549904
with FN	1.01404
with FN	1.09034
with FN	1.40513
with FN	1.08574
with FN	1.69187
with FN	1.0689
with FN	0.767854
with FN	0.508222
with FN	1.43162
with FN	1.16694
with FN	1.15053
with FN	0.602125
with FN	0.387029
with FN	1.20647
with FN	0.877984
with FN	1.46012
with FN	0.93245
with FN	1.56419
with FN	0.756627
with FN	1.39156
with FN	1.19645
with FN	1.04286
with FN	0.811815
with FN	0.491774
with FN	1.07567
with FN	1.23008
with FN	1.03719
with FN	1.17111
with FN	1.67704
with FN	0.932281
with FN	1.02165
with FN	0.756729
with FN	0.669548
with FN	0.783458
with FN	1.32634
with FN	1.37976
with FN	0.976105
