# Supplementary material for: Correction: Enteropathogenic Escherichia coli induces Entamoeba histolytica superdiffusion movement on fibronectin by reducing traction forces
Source: PLoS Pathog. 2026 Feb 23;22(2):e1013960. doi: 10.1371/journal.ppat.1013960 (PMC12928568; doi:10.1371/journal.ppat.1013960)
Supplement: S1 File — (ZIP) [file ppat.1013960.s001.zip › S1 File/FigS5A.xlsx]

## Sheet: Sheet3
group	Normalized F-actin Intensity
with FN	1.1851
with FN	0.678402
with FN	1.04295
with FN	0.875801
with FN	0.664473
with FN	1.06261
with FN	0.933323
with FN	1.20963
with FN	0.919042
with FN	1.18511
with FN	0.67289
with FN	0.78229
with FN	0.7957
with FN	1.67264
with FN	2.16915
with FN	1.06162
with FN	1.10381
with FN	1.33547
with FN	1.07361
with FN	0.937485
with FN	0.954102
with FN	0.757007
with FN	0.985833
with FN	1.0715
with FN	0.837191
with FN	0.965034
with FN	0.695604
with FN	0.905864
with FN	0.481403
with FN	0.897003
with FN	1.08834
with FN	0.751655
with FN	0.785538
with FN	0.952892
with FN	1.31128
with FN	0.725883
with FN	0.748977
with FN	1.02321
with FN	0.512128
with FN	0.662414
with FN	0.911901
with FN	0.704268
with FN	0.960163
with FN	0.844583
with FN	1.16455
with FN	0.785143
with FN	1.56519
with FN	0.952139
with FN	1.03492
with FN	1.035
with FN	1.05279
with FN	1.22536
with FN	0.946202
with FN	1.23264
with FN	0.868619
with FN	0.906329
with FN	1.0324
with FN	0.87437
with FN	1.37375
with FN	1.21025
with FN	0.709953
with FN	0.858432
with FN	1.64779
with FN	0.667768
with FN	1.1115
with FN	0.716408
with FN	0.657604
with FN	1.47811
with FN	0.768431
with FN	0.488045
with FN	1.52221
with FN	1.16344
with FN	0.972176
with FN	1.17546
with FN	0.928949
with FN	1.70872
with FN	1.27046
without FN	0.19555
without FN	0.264776
without FN	0.290833
without FN	0.269981
without FN	0.262434
without FN	0.242059
without FN	0.433913
without FN	0.192554
without FN	0.344113
without FN	0.230505
without FN	0.250463
without FN	0.393073
without FN	0.218529
without FN	0.306537
without FN	0.348057
without FN	0.258563
without FN	0.391717
without FN	0.14983
without FN	0.15065
without FN	0.11849
without FN	0.131319
without FN	0.118882
without FN	0.133692
without FN	0.0893811
without FN	0.114344
without FN	0.148698
without FN	0.111957
without FN	0.122432
