# Supplementary material for: Correction: Enteropathogenic Escherichia coli induces Entamoeba histolytica superdiffusion movement on fibronectin by reducing traction forces
Source: PLoS Pathog. 2026 Feb 23;22(2):e1013960. doi: 10.1371/journal.ppat.1013960 (PMC12928568; doi:10.1371/journal.ppat.1013960)
Supplement: S1 File — (ZIP) [file ppat.1013960.s001.zip › S1 File/FigS5B.xlsx]

## Sheet: Sheet4
group	Normalized Ratio F-actin/Bright field
with FN	0.854443
with FN	0.942554
with FN	0.935531
with FN	1.01761
with FN	0.929255
with FN	1.15929
with FN	1.06021
with FN	0.873092
with FN	1.08339
with FN	0.990446
with FN	1.27456
with FN	0.991241
with FN	0.996187
with FN	1.18951
with FN	0.673904
with FN	1.12682
with FN	1.19436
with FN	0.956764
with FN	0.972288
with FN	0.827611
with FN	0.82279
with FN	0.978491
with FN	1.09583
with FN	1.04624
with FN	1.04074
with FN	0.986181
with FN	0.972462
with FN	1.06399
with FN	1.06632
with FN	0.933161
with FN	0.944727
with FN	1.03879
with FN	0.958868
with FN	1.06305
with FN	1.01398
with FN	1.16927
with FN	1.1152
with FN	0.797018
with FN	1.06015
with FN	1.06773
with FN	1.00105
with FN	1.13951
with FN	0.82582
with FN	1.00924
with FN	0.962683
with FN	0.43544
with FN	1.08051
with FN	0.910402
with FN	1.0644
with FN	1.10627
with FN	1.12627
with FN	0.841322
with FN	0.970902
with FN	1.25614
with FN	1.19838
with FN	1.09323
with FN	0.878387
with FN	0.627926
with FN	1.01743
with FN	1.24586
with FN	0.907355
with FN	1.2058
with FN	1.14067
with FN	1.07782
with FN	0.955039
with FN	1.00013
with FN	0.943331
with FN	1.25268
with FN	0.875359
with FN	0.182397
with FN	0.898704
with FN	1.14613
with FN	0.917855
with FN	1.24767
with FN	0.944521
with FN	1.03018
with FN	1.1991
without FN	1.08406
without FN	0.931138
without FN	0.926093
without FN	1.22047
without FN	1.09393
without FN	1.09094
without FN	1.04938
without FN	1.11569
without FN	1.1589
without FN	1.15743
without FN	0.811819
without FN	0.912823
without FN	0.920967
without FN	1.29626
without FN	1.1069
without FN	1.11102
without FN	1.03591
without FN	1.47129
without FN	1.43614
without FN	0.861962
without FN	0.786234
without FN	0.96248
without FN	1.00876
without FN	1.04049
without FN	1.45758
without FN	1.08327
without FN	1.04509
without FN	0.77862
