# Supplementary material for: Correction: Enteropathogenic Escherichia coli induces Entamoeba histolytica superdiffusion movement on fibronectin by reducing traction forces
Source: PLoS Pathog. 2026 Feb 23;22(2):e1013960. doi: 10.1371/journal.ppat.1013960 (PMC12928568; doi:10.1371/journal.ppat.1013960)
Supplement: S1 File — (ZIP) [file ppat.1013960.s001.zip › S1 File/FigS5C.xlsx]

## Sheet: Sheet1
group	Normalized F-actin Intensity
WT	1.1851
WT	0.678402
WT	1.04295
WT	0.875801
WT	0.664473
WT	1.06261
WT	0.933323
WT	1.20963
WT	0.919042
WT	1.18511
WT	0.67289
WT	0.78229
WT	0.7957
WT	1.67264
WT	2.16915
WT	1.06162
WT	1.10381
WT	1.33547
WT	1.07361
WT	0.937485
WT	0.954102
WT	0.757007
WT	0.985833
WT	1.0715
WT	0.837191
WT	0.965034
WT	0.695604
WT	0.905864
WT	0.481403
WT	0.897003
WT	1.08834
WT	0.751655
WT	0.785538
WT	0.952892
WT	1.31128
WT	0.725883
WT	0.748977
WT	1.02321
WT	0.512128
WT	0.662414
WT	0.911901
WT	0.704268
WT	0.960163
WT	0.844583
WT	1.16455
WT	0.785143
WT	1.56519
WT	0.952139
WT	1.03492
WT	1.035
WT	1.05279
WT	1.22536
WT	0.946202
WT	1.23264
WT	0.868619
WT	0.906329
WT	1.0324
WT	0.87437
WT	1.37375
WT	1.21025
WT	0.709953
WT	0.858432
WT	1.64779
WT	0.667768
WT	1.1115
WT	0.716408
WT	0.657604
WT	1.47811
WT	0.768431
WT	0.488045
WT	1.52221
WT	1.16344
WT	0.972176
WT	1.17546
WT	0.928949
WT	1.70872
WT	1.27046
WT + O55	0.43511
WT + O55	1.05313
WT + O55	0.61791
WT + O55	1.35556
WT + O55	1.32032
WT + O55	0.895982
WT + O55	0.964939
WT + O55	0.992694
WT + O55	0.915911
WT + O55	1.15018
WT + O55	0.672899
WT + O55	0.548517
WT + O55	0.751215
WT + O55	0.679876
WT + O55	0.64312
WT + O55	0.60475
WT + O55	0.816457
WT + O55	0.797627
WT + O55	0.679343
WT + O55	0.636307
WT + O55	0.585391
WT + O55	0.818354
WT + O55	0.675649
WT + O55	1.03893
WT + O55	0.560845
WT + O55	0.854222
WT + O55	0.534674
WT + O55	0.616319
WT + O55	0.540268
WT + O55	1.54158
WT + O55	0.783616
WT + O55	1.44177
WT + O55	0.832889
WT + O55	0.735801
WT + O55	0.801057
WT + O55	0.515972
WT + O55	0.831578
WT + O55	0.727609
WT + O55	0.433088
WT + O55	0.487899
WT + O55	0.57598
WT + O55	0.544098
WT + O55	0.978323
WT + O55	1.77852
WT + O55	0.752661
WT + O55	0.612657
WT + O55	0.381865
WT + O55	0.642867
WT + O55	0.445286
WT + O55	1.20905
WT + O55	1.09782
WT + O55	0.820834
WT + O55	0.750935
WT + O55	1.02786
WT + O55	0.639497
WT + O55	0.790517
WT + O55	0.58132
WT + O55	0.941481
WT + O55	0.6682
WT + O55	0.485291
WT + O55	0.494301
WT + O55	0.407654
WT + O55	0.473238
WT + O55	0.680574
WT + O55	1.06445
WT + O55	0.715385
WT + O55	0.721706
WT + K12	1.1503
WT + K12	1.68966
WT + K12	1.01309
WT + K12	1.05214
WT + K12	1.38209
WT + K12	1.20708
WT + K12	1.0307
WT + K12	1.08283
WT + K12	0.942753
WT + K12	1.20311
WT + K12	0.704912
WT + K12	0.943081
WT + K12	1.16826
WT + K12	0.946293
WT + K12	1.55078
WT + K12	0.741666
WT + K12	1.38962
WT + K12	1.03905
WT + K12	0.759252
WT + K12	1.1604
WT + K12	1.07343
WT + K12	1.74655
WT + K12	0.635152
WT + K12	1.24488
WT + K12	0.773046
WT + K12	1.23554
WT + K12	0.737778
WT + K12	0.85514
WT + K12	0.920075
WT + K12	1.05902
WT + K12	0.805935
WT + K12	0.910021
WT + K12	0.827198
WT + K12	0.623721
WT + K12	0.744522
WT + K12	0.73301
WT + K12	0.954982
WT + K12	0.574151
WT + K12	0.760719
WT + K12	1.64477
WT + K12	0.547011
WT + K12	0.259699
WT + K12	0.650799
WT + K12	0.393226
WT + K12	1.03636
WT + K12	0.497153
WT + K12	0.467744
WT + K12	0.472978
WT + K12	0.646106
WT + K12	0.681961
WT + K12	0.782801
WT + K12	1.09345
WT + K12	0.552898
WT + K12	0.76974
WT + K12	1.11462
WT + K12	0.423007
WT + K12	0.849144
WT + K12	0.961911
WT + K12	1.22005
WT + K12	0.628464
WT + K12	0.467685
