# Supplementary material for: Correction: Enteropathogenic Escherichia coli induces Entamoeba histolytica superdiffusion movement on fibronectin by reducing traction forces
Source: PLoS Pathog. 2026 Feb 23;22(2):e1013960. doi: 10.1371/journal.ppat.1013960 (PMC12928568; doi:10.1371/journal.ppat.1013960)
Supplement: S1 File — (ZIP) [file ppat.1013960.s001.zip › S1 File/FigS5D.xlsx]

## Sheet: Sheet2
group	Normalized Ratio F-actin/Bright field
WT	0.854443
WT	0.942554
WT	0.935531
WT	1.01761
WT	0.929255
WT	1.15929
WT	1.06021
WT	0.873092
WT	1.08339
WT	0.990446
WT	1.27456
WT	0.991241
WT	0.996187
WT	1.18951
WT	0.673904
WT	1.12682
WT	1.19436
WT	0.956764
WT	0.972288
WT	0.827611
WT	0.82279
WT	0.978491
WT	1.09583
WT	1.04624
WT	1.04074
WT	0.986181
WT	0.972462
WT	1.06399
WT	1.06632
WT	0.933161
WT	0.944727
WT	1.03879
WT	0.958868
WT	1.06305
WT	1.01398
WT	1.16927
WT	1.1152
WT	0.797018
WT	1.06015
WT	1.06773
WT	1.00105
WT	1.13951
WT	0.82582
WT	1.00924
WT	0.962683
WT	0.43544
WT	1.08051
WT	0.910402
WT	1.0644
WT	1.10627
WT	1.12627
WT	0.841322
WT	0.970902
WT	1.25614
WT	1.19838
WT	1.09323
WT	0.878387
WT	0.627926
WT	1.01743
WT	1.24586
WT	0.907355
WT	1.2058
WT	1.14067
WT	1.07782
WT	0.955039
WT	1.00013
WT	0.943331
WT	1.25268
WT	0.875359
WT	0.182397
WT	0.898704
WT	1.14613
WT	0.917855
WT	1.24767
WT	0.944521
WT	1.03018
WT	1.1991
WT + O55	0.835468
WT + O55	0.851245
WT + O55	0.960441
WT + O55	1.04034
WT + O55	1.05064
WT + O55	1.01494
WT + O55	0.90803
WT + O55	0.898318
WT + O55	1.09853
WT + O55	0.87542
WT + O55	1.19326
WT + O55	0.862106
WT + O55	0.975462
WT + O55	1.00046
WT + O55	1.15261
WT + O55	1.17963
WT + O55	0.94273
WT + O55	1.00822
WT + O55	1.15525
WT + O55	1.0138
WT + O55	1.0711
WT + O55	1.07431
WT + O55	1.21704
WT + O55	0.905017
WT + O55	0.965124
WT + O55	0.873251
WT + O55	0.955849
WT + O55	0.956581
WT + O55	1.22075
WT + O55	1.36487
WT + O55	1.02272
WT + O55	0.817707
WT + O55	0.872405
WT + O55	0.888048
WT + O55	0.575541
WT + O55	0.687436
WT + O55	0.783552
WT + O55	0.599741
WT + O55	0.713953
WT + O55	1.0862
WT + O55	0.680824
WT + O55	0.83667
WT + O55	1.06844
WT + O55	0.944548
WT + O55	1.03866
WT + O55	0.781464
WT + O55	0.697708
WT + O55	0.853886
WT + O55	0.780706
WT + O55	0.763861
WT + O55	1.10099
WT + O55	1.01096
WT + O55	0.900482
WT + O55	0.456092
WT + O55	0.732463
WT + O55	0.834771
WT + O55	0.654532
WT + O55	0.866363
WT + O55	0.964264
WT + O55	0.708894
WT + O55	0.585232
WT + O55	0.700695
WT + O55	0.970315
WT + O55	1.045
WT + O55	1.09243
WT + O55	1.0557
WT + O55	0.588264
WT + K12	0.810436
WT + K12	0.983269
WT + K12	1.07731
WT + K12	1.09806
WT + K12	0.987717
WT + K12	0.85391
WT + K12	1.08182
WT + K12	0.895394
WT + K12	1.16966
WT + K12	0.9079
WT + K12	0.84628
WT + K12	1.09249
WT + K12	0.902395
WT + K12	0.763198
WT + K12	1.04381
WT + K12	0.877671
WT + K12	1.12627
WT + K12	1.08137
WT + K12	1.05389
WT + K12	0.947539
WT + K12	0.83901
WT + K12	0.679352
WT + K12	1.02289
WT + K12	0.944075
WT + K12	1.17374
WT + K12	1.16423
WT + K12	1.12887
WT + K12	0.753924
WT + K12	1.23219
WT + K12	0.926044
WT + K12	0.789191
WT + K12	0.900254
WT + K12	1.08664
WT + K12	1.00113
WT + K12	0.973922
WT + K12	1.05801
WT + K12	1.15355
WT + K12	1.07083
WT + K12	1.04815
WT + K12	1.02615
WT + K12	1.04984
WT + K12	1.17954
WT + K12	1.04022
WT + K12	1.01489
WT + K12	1.12138
WT + K12	0.998147
WT + K12	1.23437
WT + K12	1.14074
WT + K12	1.01417
WT + K12	1.0677
WT + K12	1.17907
WT + K12	1.2098
WT + K12	1.09781
WT + K12	1.13629
WT + K12	0.882047
WT + K12	1.21885
WT + K12	1.09883
WT + K12	1.181
WT + K12	1.29268
WT + K12	1.13125
WT + K12	1.20051
